# Supplementary material for: The Characteristics and Mortality of Chinese Herbal Medicine Users among Newly Diagnosed Inoperable Huge Hepatocellular Carcinoma (≥10 cm) Patients: A Retrospective Cohort Study with Exploration of Core Herbs
Source: Int J Environ Res Public Health. 2022 Sep 30;19(19):12480. doi: 10.3390/ijerph191912480 (PMC9564474; doi:10.3390/ijerph191912480)
Supplement: Supplementary file 1 [file ijerph-19-12480-s001.zip]

Archive with 4 entries (4 files):
- S1.Diagnosis codes.pdf
- S2.CHM combinations for CMN.xlsx
- S3.CMN for HHCC.csv
- S4.CHM.ingredients.TP.tsv
