# Supplementary material for: The Characteristics and Mortality of Chinese Herbal Medicine Users among Newly Diagnosed Inoperable Huge Hepatocellular Carcinoma (≥10 cm) Patients: A Retrospective Cohort Study with Exploration of Core Herbs
Source: Int J Environ Res Public Health. 2022 Sep 30;19(19):12480. doi: 10.3390/ijerph191912480 (PMC9564474; doi:10.3390/ijerph191912480)
Supplement: Supplementary file 1 [file ijerph-19-12480-s001.zip › S2.CHM combinations for CMN.xlsx]

## Sheet: default
CHM A	CHM B	Prevalence	Confidence%	RuleLift
Hedyotis diffusa Willd.	Scutellaria barbata D. Don.	120	66.7	2.155
Scutellaria barbata D. Don.	Hedyotis diffusa Willd.	120	93	2.155
Xiang-Sha-Liu-Jun-Zi-Tang	Hedyotis diffusa Willd.	55	80.9	1.8738
Hedyotis diffusa Willd.	Xiang-Sha-Liu-Jun-Zi-Tang	55	30.6	1.8738
Xiang-Sha-Liu-Jun-Zi-Tang	Scutellaria barbata D. Don.	54	79.4	2.567
Scutellaria barbata D. Don.	Xiang-Sha-Liu-Jun-Zi-Tang	54	41.9	2.567
Xiang-Sha-Liu-Jun-Zi-Tang	Zhen-Ren-Huo-Ming-Yin	52	76.5	5.2276
Zhen-Ren-Huo-Ming-Yin	Xiang-Sha-Liu-Jun-Zi-Tang	52	85.2	5.2276
Zhen-Ren-Huo-Ming-Yin	Hedyotis diffusa Willd.	50	82	1.8989
Scutellaria barbata D. Don.	Salvia miltiorrhiza Bunge	48	37.2	1.1755
Scutellaria barbata D. Don.	Zhen-Ren-Huo-Ming-Yin	48	37.2	2.5437
Salvia miltiorrhiza Bunge	Scutellaria barbata D. Don.	48	36.4	1.1755
Zhen-Ren-Huo-Ming-Yin	Scutellaria barbata D. Don.	48	78.7	2.5437
Gui-Lu-Er-Xian-Jiao	Zhen-Ren-Huo-Ming-Yin	41	85.4	5.8391
Gui-Lu-Er-Xian-Jiao	Xiang-Sha-Liu-Jun-Zi-Tang	41	85.4	5.2381
Zhen-Ren-Huo-Ming-Yin	Gui-Lu-Er-Xian-Jiao	41	67.2	5.8391
Xiang-Sha-Liu-Jun-Zi-Tang	Gui-Lu-Er-Xian-Jiao	41	60.3	5.2381
Gui-Lu-Er-Xian-Jiao	Hedyotis diffusa Willd.	40	83.3	1.9306
Gui-Lu-Er-Xian-Jiao	Scutellaria barbata D. Don.	39	81.2	2.6265
Scutellaria barbata D. Don.	Gui-Lu-Er-Xian-Jiao	39	30.2	2.6265
Ge-Xia-Zhu-Yu-Tang	Salvia miltiorrhiza Bunge	38	88.4	2.7918
Paeonia lactiflora Pall.	Salvia miltiorrhiza Bunge	37	74	2.3377
Astragalus mongholicus Bunge	Salvia miltiorrhiza Bunge	35	37.6	1.1889
Curcuma phaelculis Valeton	Hedyotis diffusa Willd.	31	66	1.528
Trionyx sinensis	Hedyotis diffusa Willd.	29	63	1.4605
Scutellaria baicalensis Georgi	Hedyotis diffusa Willd.	29	87.9	2.0359
Astragalus mongholicus Bunge	Yin-Chen-Wu-Ling-San	29	31.2	2.322
Yin-Chen-Wu-Ling-San	Astragalus mongholicus Bunge	29	51.8	2.322
Curcuma phaelculis Valeton	Salvia miltiorrhiza Bunge	28	59.6	1.882
Artemisia scopariaWaldst. et Kit.	Hedyotis diffusa Willd.	26	76.5	1.7716
Rheum palmatum L.	Astragalus mongholicus Bunge	26	54.2	2.4288
Ge-Xia-Zhu-Yu-Tang	Scutellaria barbata D. Don.	25	58.1	1.8794
Curcuma phaelculis Valeton	Sparganium stenophyllum Maxim.	24	51.1	8.8723
Eucommia ulmoides Oliv.	Salvia miltiorrhiza Bunge	24	66.7	2.1061
Curcuma longa L.	Salvia miltiorrhiza Bunge	24	33.3	1.053
Yin-Chen-Wu-Ling-San	Rheum palmatum L.	24	42.9	3.7232
Ge-Xia-Zhu-Yu-Tang	Hedyotis diffusa Willd.	24	55.8	1.293
Rheum palmatum L.	Yin-Chen-Wu-Ling-San	24	50	3.7232
Sparganium stenophyllum Maxim.	Curcuma phaelculis Valeton	24	100	8.8723
Curcuma longa L.	Astragalus mongholicus Bunge	24	33.3	1.4946
Jia-Wei-Xiao-Yao-San	Hedyotis diffusa Willd.	23	63.9	1.4801
Ping-Wai-San	Hedyotis diffusa Willd.	23	54.8	1.2687
Paeonia lactiflora Pall.	Salvia miltiorrhiza Bunge	22	84.6	2.6731
Curcuma longa L.	Bao-He-Wan	22	30.6	3.3531
Artemisia scopariaWaldst. et Kit.	Scutellaria barbata D. Don.	22	64.7	2.0917
Bao-He-Wan	Curcuma longa L.	22	57.9	3.3531
Sparganium stenophyllum Maxim.	Salvia miltiorrhiza Bunge	21	87.5	2.7642
Ping-Wai-San	Bao-He-Wan	21	50	5.4868
Bao-He-Wan	Ping-Wai-San	21	55.3	5.4868
Poria cocos (Schw.) Wolf	Hedyotis diffusa Willd.	21	58.3	1.3514
Trionyx sinensis	Curcuma phaelculis Valeton	21	45.7	4.0504
Curcuma phaelculis Valeton	Trionyx sinensis	21	44.7	4.0504
Foeniculum vulgare Mill.	Astragalus mongholicus Bunge	21	75	3.3629
Artemisia scopariaWaldst. et Kit.	Salvia miltiorrhiza Bunge	20	58.8	1.8583
Eucommia ulmoides Oliv.	Scutellaria barbata D. Don.	20	55.6	1.7959
Poria cocos (Schw.) Wolf	Scutellaria barbata D. Don.	20	55.6	1.7959
Yin-Chen-Wu-Ling-San	Ju-He-Wan	20	35.7	6.4752
Ju-He-Wan	Yin-Chen-Wu-Ling-San	20	87	6.4752
Chai-Hu-Shu-Gan-San	Curcuma longa L.	20	66.7	3.8611
Cyperus rotundus L.	Curcuma longa L.	20	76.9	4.4551
Codonopsis pilosula (Franch.) Nannf.	Astragalus mongholicus Bunge	20	80	3.5871
Rheum palmatum L.	Salvia miltiorrhiza Bunge	19	39.6	1.2505
Achyranthes bidentata Blume	Salvia miltiorrhiza Bunge	19	82.6	2.6097
Yin-Chen-Wu-Ling-San	Salvia miltiorrhiza Bunge	19	33.9	1.0718
Eucommia ulmoides Oliv.	Hedyotis diffusa Willd.	19	52.8	1.2227
Scutellaria baicalensis Georgi	Trionyx sinensis	19	57.6	5.2194
Trionyx sinensis	Scutellaria baicalensis Georgi	19	41.3	5.2194
Ge-Xia-Zhu-Yu-Tang	Sparganium stenophyllum Maxim.	18	41.9	7.2733
Trionyx sinensis	Rheum palmatum L.	18	39.1	3.3995
Poria cocos (Schw.) Wolf	Eucommia ulmoides Oliv.	18	50	5.7917
Artemisia scopariaWaldst. et Kit.	Alisma plantago-aquatica L.	18	52.9	9.1985
Poria cocos (Schw.) Wolf	Atractylodes macrocephala Koidz.	18	50	7.1897
Shen-Ling-Bai-Zhu-San	Hedyotis diffusa Willd.	18	66.7	1.5444
Sparganium stenophyllum Maxim.	Ge-Xia-Zhu-Yu-Tang	18	75	7.2733
Curcuma phaelculis Valeton	Ge-Xia-Zhu-Yu-Tang	18	38.3	3.714
Eucommia ulmoides Oliv.	Poria cocos (Schw.) Wolf	18	50	5.7917
Atractylodes macrocephala Koidz.	Poria cocos (Schw.) Wolf	18	62.1	7.1897
Alisma plantago-aquatica L.	Artemisia scopariaWaldst. et Kit.	18	75	9.1985
Ge-Xia-Zhu-Yu-Tang	Curcuma phaelculis Valeton	18	41.9	3.714
Rheum palmatum L.	Trionyx sinensis	18	37.5	3.3995
Arnebia euchroma (Royle) Johnst.	Salvia miltiorrhiza Bunge	17	68	2.1482
Trionyx sinensis	Salvia miltiorrhiza Bunge	17	37	1.1675
Cyperus rotundus L.	Bao-He-Wan	17	65.4	7.1751
Alisma plantago-aquatica L.	Scutellaria barbata D. Don.	17	70.8	2.2897
Scutellaria baicalensis Georgi	Scutellaria barbata D. Don.	17	51.5	1.6653
Ju-He-Wan	Rheum palmatum L.	17	73.9	6.4212
Rheum palmatum L.	Ju-He-Wan	17	35.4	6.4212
Artemisia scopariaWaldst. et Kit.	Atractylodes macrocephala Koidz.	17	50	7.1897
Paeonia lactiflora Pall.	Paeonia lactiflora Pall.	17	65.4	5.4531
Alisma plantago-aquatica L.	Hedyotis diffusa Willd.	17	70.8	1.641
Atractylodes macrocephala Koidz.	Artemisia scopariaWaldst. et Kit.	17	58.6	7.1897
Scutellaria baicalensis Georgi	Curcuma phaelculis Valeton	17	51.5	4.5706
Paeonia lactiflora Pall.	Paeonia lactiflora Pall.	17	34	5.4531
Bao-He-Wan	Cyperus rotundus L.	17	44.7	7.1751
Curcuma phaelculis Valeton	Scutellaria baicalensis Georgi	17	36.2	4.5706
Paeonia lactiflora Pall.	Sparganium stenophyllum Maxim.	16	32	5.56
Suan-Zao-Ren-Tang	Salvia miltiorrhiza Bunge	16	72.7	2.2975
Trionyx sinensis	Scutellaria barbata D. Don.	16	34.8	1.1244
Scutellaria baicalensis Georgi	Bupleurum chinense DC.	16	48.5	11.232
Paeonia lactiflora Pall.	Atractylodes macrocephala Koidz.	16	32	4.6014
Sparganium stenophyllum Maxim.	Paeonia lactiflora Pall.	16	66.7	5.56
Atractylodes macrocephala Koidz.	Paeonia lactiflora Pall.	16	55.2	4.6014
Ge-Xia-Zhu-Yu-Tang	Paeonia lactiflora Pall.	16	37.2	3.1033
Curcuma phaelculis Valeton	Paeonia lactiflora Pall.	16	34	2.8391
Bupleurum chinense DC.	Hedyotis diffusa Willd.	16	88.9	2.0593
Paeonia × suffruticosa Andrews	Hedyotis diffusa Willd.	16	76.2	1.7651
Paeonia lactiflora Pall.	Ge-Xia-Zhu-Yu-Tang	16	32	3.1033
Paeonia lactiflora Pall.	Curcuma phaelculis Valeton	16	32	2.8391
Ping-Wai-San	Curcuma longa L.	16	38.1	2.2063
Atractylodes macrocephala Koidz.	Curcuma longa L.	16	55.2	3.1954
Artemisia scopariaWaldst. et Kit.	Curcuma longa L.	16	47.1	2.7255
Bupleurum chinense DC.	Scutellaria baicalensis Georgi	16	88.9	11.232
