# Supplementary material for: The Characteristics and Mortality of Chinese Herbal Medicine Users among Newly Diagnosed Inoperable Huge Hepatocellular Carcinoma (≥10 cm) Patients: A Retrospective Cohort Study with Exploration of Core Herbs
Source: Int J Environ Res Public Health. 2022 Sep 30;19(19):12480. doi: 10.3390/ijerph191912480 (PMC9564474; doi:10.3390/ijerph191912480)
Supplement: Supplementary file 1 [file ijerph-19-12480-s001.zip › S3.CMN for HHCC.csv]

Label	Degree	Betweenness Centrality	Clustering Coefficient	Vertex Group
Scutellaria barbata D. Don.	12	79.889	0.303	1
Hedyotis diffusa Willd.	17	182.392	0.147	1
Xiang-Sha-Liu-Jun-Zi-Tang	4	0	1	1
Zhen-Ren-Huo-Ming-Yin	4	0	1	1
Salvia miltiorrhiza Bunge	16	252.644	0.15	2
Gui-Lu-Er-Xian-Jiao	4	0	1	1
Ge-Xia-Zhu-Yu-Tang	6	17.021	0.6	2
Paeonia lactiflora Pall.	6	10.033	0.467	2
Astragalus mongholicus Bunge	6	74.983	0.267	5
Curcuma phaelculis Valeton	7	22.605	0.524	2
Trionyx sinensis	6	32.945	0.533	2
Scutellaria baicalensis Georgi	5	6.32	0.6	2
Yin-Chen-Wu-Ling-San	4	11.483	0.667	4
Artemisia scopariaWaldst. et Kit.	6	39.112	0.4	1
Rheum palmatum L.	5	27.065	0.5	4
Sparganium stenophyllum Maxim.	4	0	1	2
Eucommia ulmoides Oliv.	4	10.504	0.667	1
Curcuma longa L.	8	107.144	0.179	3
Jia-Wei-Xiao-Yao-San	1	0	0	1
Ping-Wai-San	3	25.55	0.333	3
Paeonia lactiflora Pall.	2	0	1	2
Bao-He-Wan	3	2.91	0.667	3
Poria cocos (Schw.) Wolf	4	6.15	0.5	1
Foeniculum vulgare Mill.	1	0	0	5
Ju-He-Wan	2	0	1	4
Chai-Hu-Shu-Gan-San	1	0	0	3
Cyperus rotundus L.	2	0	1	3
Codonopsis pilosula (Franch.) Nannf.	1	0	0	5
Achyranthes bidentata Blume	1	0	0	2
Alisma plantago-aquatica L.	3	0	1	1
Atractylodes macrocephala Koidz.	4	9.25	0.167	1
Shen-Ling-Bai-Zhu-San	1	0	0	1
Arnebia euchroma (Royle) Johnst.	1	0	0	2
Suan-Zao-Ren-Tang	1	0	0	2
Bupleurum chinense DC.	2	0	1	1
Paeonia × suffruticosa Andrews	1	0	0	1
