# Supplementary material for: The Characteristics and Mortality of Chinese Herbal Medicine Users among Newly Diagnosed Inoperable Huge Hepatocellular Carcinoma (≥10 cm) Patients: A Retrospective Cohort Study with Exploration of Core Herbs
Source: Int J Environ Res Public Health. 2022 Sep 30;19(19):12480. doi: 10.3390/ijerph191912480 (PMC9564474; doi:10.3390/ijerph191912480)
Supplement: Supplementary file 1 [file ijerph-19-12480-s001.zip › S4.CHM.ingredients.TP.tsv]

DrugName	DrugGroup	ingredient	CID	Botanical name 2 (no family)	UniprotID
Dan Shen	2	L-Ile	6306	Salvia miltiorrhiza Bunge	P78540
Dan Shen	2	L-Ile	6306	Salvia miltiorrhiza Bunge	O75387
Dan Shen	2	L-Ile	6306	Salvia miltiorrhiza Bunge	O15382
Dan Shen	2	L-Ile	6306	Salvia miltiorrhiza Bunge	Q9P2J5
Dan Shen	2	L-Ile	6306	Salvia miltiorrhiza Bunge	P01889
Dan Shen	2	L-Ile	6306	Salvia miltiorrhiza Bunge	P54687
Dan Shen	2	tanshinone i	114917	Salvia miltiorrhiza Bunge	P24385
Dan Shen	2	tanshinone i	114917	Salvia miltiorrhiza Bunge	P29474
Dan Shen	2	tanshinone i	114917	Salvia miltiorrhiza Bunge	P05177
Dan Shen	2	Threonin	6288	Salvia miltiorrhiza Bunge	P25789
Dan Shen	2	Threonin	6288	Salvia miltiorrhiza Bunge	Q99436
Dan Shen	2	Threonin	6288	Salvia miltiorrhiza Bunge	P20618
Dan Shen	2	Threonin	6288	Salvia miltiorrhiza Bunge	P28066
Dan Shen	2	Threonin	6288	Salvia miltiorrhiza Bunge	A2RTX5
Dan Shen	2	Threonin	6288	Salvia miltiorrhiza Bunge	P40306
Dan Shen	2	Threonin	6288	Salvia miltiorrhiza Bunge	Q9BW92
Dan Shen	2	Threonin	6288	Salvia miltiorrhiza Bunge	P49721
Dan Shen	2	Threonin	6288	Salvia miltiorrhiza Bunge	P25786
Dan Shen	2	ASI	5960	Salvia miltiorrhiza Bunge	P48664
Dan Shen	2	ASI	5960	Salvia miltiorrhiza Bunge	P00966
Dan Shen	2	ASI	5960	Salvia miltiorrhiza Bunge	P20933
Dan Shen	2	ASI	5960	Salvia miltiorrhiza Bunge	P27708
Dan Shen	2	ASI	5960	Salvia miltiorrhiza Bunge	P43003
Dan Shen	2	ASI	5960	Salvia miltiorrhiza Bunge	Q6PI48
Dan Shen	2	ASI	5960	Salvia miltiorrhiza Bunge	P22234
Dan Shen	2	ASI	5960	Salvia miltiorrhiza Bunge	Q86U10
Dan Shen	2	PHA	6140	Salvia miltiorrhiza Bunge	Q9UIQ6
Dan Shen	2	PHA	6140	Salvia miltiorrhiza Bunge	O95363
Dan Shen	2	PHA	6140	Salvia miltiorrhiza Bunge	Q9NSD9
Dan Shen	2	PHA	6140	Salvia miltiorrhiza Bunge	Q9NZ08
Dan Shen	2	PHA	6140	Salvia miltiorrhiza Bunge	Q9Y285
Dan Shen	2	PHA	6140	Salvia miltiorrhiza Bunge	P55786
Dan Shen	2	PHA	6140	Salvia miltiorrhiza Bunge	Q6P179
Dan Shen	2	PHA	6140	Salvia miltiorrhiza Bunge	P00439
Dan Shen	2	Heriguard	1794426	Salvia miltiorrhiza Bunge	P42574
Dan Shen	2	Heriguard	1794426	Salvia miltiorrhiza Bunge	P09429
Dan Shen	2	Heriguard	1794426	Salvia miltiorrhiza Bunge	P26358
Dan Shen	2	Heriguard	1794426	Salvia miltiorrhiza Bunge	Q92982
Dan Shen	2	GLY	750	Salvia miltiorrhiza Bunge	P34896
Dan Shen	2	GLY	750	Salvia miltiorrhiza Bunge	A0A2Q3DQE3
Dan Shen	2	GLY	750	Salvia miltiorrhiza Bunge	Q13555
Dan Shen	2	GLY	750	Salvia miltiorrhiza Bunge	P22557
Dan Shen	2	GLY	750	Salvia miltiorrhiza Bunge	P34897
Dan Shen	2	GLY	750	Salvia miltiorrhiza Bunge	Q05586
Dan Shen	2	GLY	750	Salvia miltiorrhiza Bunge	P41250
Dan Shen	2	GLY	750	Salvia miltiorrhiza Bunge	P50440
Dan Shen	2	GLY	750	Salvia miltiorrhiza Bunge	Q9Y345
Dan Shen	2	h-Met-h	6137	Salvia miltiorrhiza Bunge	P56192
Dan Shen	2	h-Met-h	6137	Salvia miltiorrhiza Bunge	Q9H2J7
Dan Shen	2	h-Met-h	6137	Salvia miltiorrhiza Bunge	Q93088
Dan Shen	2	h-Met-h	6137	Salvia miltiorrhiza Bunge	Q96GW9
Dan Shen	2	h-Met-h	6137	Salvia miltiorrhiza Bunge	P31153
Dan Shen	2	h-Met-h	6137	Salvia miltiorrhiza Bunge	P50579
Dan Shen	2	h-Met-h	6137	Salvia miltiorrhiza Bunge	Q99707
Dan Shen	2	h-Met-h	6137	Salvia miltiorrhiza Bunge	Q9P2J5
Dan Shen	2	h-Met-h	6137	Salvia miltiorrhiza Bunge	Q12904
Dan Shen	2	Stenol	8221	Salvia miltiorrhiza Bunge	Q13258
Dan Shen	2	TMH	82227	Salvia miltiorrhiza Bunge	P20813
Dan Shen	2	VIV	14985	Salvia miltiorrhiza Bunge	P00390
Dan Shen	2	VIV	14985	Salvia miltiorrhiza Bunge	P49638
Dan Shen	2	VIV	14985	Salvia miltiorrhiza Bunge	P37231
Dan Shen	2	VIV	14985	Salvia miltiorrhiza Bunge	P36969
Dan Shen	2	VIV	14985	Salvia miltiorrhiza Bunge	P59796
Dan Shen	2	VIV	14985	Salvia miltiorrhiza Bunge	P35354
Dan Shen	2	VIV	14985	Salvia miltiorrhiza Bunge	P22352
Dan Shen	2	VIV	14985	Salvia miltiorrhiza Bunge	P18283
Dan Shen	2	VIV	14985	Salvia miltiorrhiza Bunge	P07203
Dan Shen	2	VIV	14985	Salvia miltiorrhiza Bunge	P17252
Dan Shen	2	cryptotanshinone	160254	Salvia miltiorrhiza Bunge	P06276
Dan Shen	2	cryptotanshinone	160254	Salvia miltiorrhiza Bunge	P40763
Dan Shen	2	cryptotanshinone	160254	Salvia miltiorrhiza Bunge	P05305
Dan Shen	2	Istidina	6274	Salvia miltiorrhiza Bunge	Q8IY34
Dan Shen	2	Istidina	6274	Salvia miltiorrhiza Bunge	P49590
Dan Shen	2	Istidina	6274	Salvia miltiorrhiza Bunge	P42357
Dan Shen	2	Istidina	6274	Salvia miltiorrhiza Bunge	P19113
Dan Shen	2	Istidina	6274	Salvia miltiorrhiza Bunge	P0CG48
Dan Shen	2	Istidina	6274	Salvia miltiorrhiza Bunge	Q96KN2
Dan Shen	2	Istidina	6274	Salvia miltiorrhiza Bunge	P25774
Dan Shen	2	Istidina	6274	Salvia miltiorrhiza Bunge	P12081
Dan Shen	2	tanshinone iia	164676	Salvia miltiorrhiza Bunge	P08253
Dan Shen	2	tanshinone iia	164676	Salvia miltiorrhiza Bunge	P24385
Dan Shen	2	tanshinone iia	164676	Salvia miltiorrhiza Bunge	Q15466
Dan Shen	2	tanshinone iia	164676	Salvia miltiorrhiza Bunge	P18847
Dan Shen	2	tanshinone iia	164676	Salvia miltiorrhiza Bunge	P26045
Dan Shen	2	Baicalin	64982	Salvia miltiorrhiza Bunge	O60603
Dan Shen	2	Baicalin	64982	Salvia miltiorrhiza Bunge	P42574
Dan Shen	2	Baicalin	64982	Salvia miltiorrhiza Bunge	Q16552
Dan Shen	2	Baicalin	64982	Salvia miltiorrhiza Bunge	Q14457
Dan Shen	2	Baicalin	64982	Salvia miltiorrhiza Bunge	J3KPA4
Dan Shen	2	Baicalin	64982	Salvia miltiorrhiza Bunge	O00206
Dan Shen	2	Baicalin	64982	Salvia miltiorrhiza Bunge	P09917
Dan Shen	2	Baicalin	64982	Salvia miltiorrhiza Bunge	Q9BZS1
Dan Shen	2	Baicalin	64982	Salvia miltiorrhiza Bunge	Q99626
Dan Shen	2	palmitic acid	985	Salvia miltiorrhiza Bunge	P04114
Dan Shen	2	palmitic acid	985	Salvia miltiorrhiza Bunge	P15090
Dan Shen	2	palmitic acid	985	Salvia miltiorrhiza Bunge	P50416
Dan Shen	2	palmitic acid	985	Salvia miltiorrhiza Bunge	P29474
Dan Shen	2	palmitic acid	985	Salvia miltiorrhiza Bunge	P23786
Dan Shen	2	palmitic acid	985	Salvia miltiorrhiza Bunge	P01275
Dan Shen	2	palmitic acid	985	Salvia miltiorrhiza Bunge	A0A2C9F2P4
Dan Shen	2	palmitic acid	985	Salvia miltiorrhiza Bunge	P50897
Dan Shen	2	luteolin	5280445	Salvia miltiorrhiza Bunge	Q15796
Dan Shen	2	luteolin	5280445	Salvia miltiorrhiza Bunge	P24941
Dan Shen	2	luteolin	5280445	Salvia miltiorrhiza Bunge	P20248
Dan Shen	2	luteolin	5280445	Salvia miltiorrhiza Bunge	P00533
Dan Shen	2	luteolin	5280445	Salvia miltiorrhiza Bunge	P01100
Dan Shen	2	luteolin	5280445	Salvia miltiorrhiza Bunge	P42574
Dan Shen	2	luteolin	5280445	Salvia miltiorrhiza Bunge	P05412
Dan Shen	2	luteolin	5280445	Salvia miltiorrhiza Bunge	P14780
Dan Shen	2	L-Lysin	5962	Salvia miltiorrhiza Bunge	Q13155
Dan Shen	2	L-Lysin	5962	Salvia miltiorrhiza Bunge	Q9UIQ6
Dan Shen	2	L-Lysin	5962	Salvia miltiorrhiza Bunge	Q15046
Dan Shen	2	L-Lysin	5962	Salvia miltiorrhiza Bunge	Q6P179
Dan Shen	2	succinic acid	1110	Salvia miltiorrhiza Bunge	P31040
Dan Shen	2	succinic acid	1110	Salvia miltiorrhiza Bunge	Q8WWT9
Dan Shen	2	succinic acid	1110	Salvia miltiorrhiza Bunge	Q9NX18
Dan Shen	2	succinic acid	1110	Salvia miltiorrhiza Bunge	P51649
Dan Shen	2	succinic acid	1110	Salvia miltiorrhiza Bunge	Q9BXA5
Dan Shen	2	succinic acid	1110	Salvia miltiorrhiza Bunge	Q99643
Dan Shen	2	succinic acid	1110	Salvia miltiorrhiza Bunge	P21912
Dan Shen	2	succinic acid	1110	Salvia miltiorrhiza Bunge	O14521
Dan Shen	2	succinic acid	1110	Salvia miltiorrhiza Bunge	Q13183
Dan Shen	2	poriferast-5-en-3beta-ol	457801	Salvia miltiorrhiza Bunge	P05362
Dan Shen	2	apigenin	5280443	Salvia miltiorrhiza Bunge	P04637
Dan Shen	2	apigenin	5280443	Salvia miltiorrhiza Bunge	P22309
Dan Shen	2	apigenin	5280443	Salvia miltiorrhiza Bunge	P42574
Dan Shen	2	apigenin	5280443	Salvia miltiorrhiza Bunge	P21397
Dan Shen	2	apigenin	5280443	Salvia miltiorrhiza Bunge	P09874
Dan Shen	2	apigenin	5280443	Salvia miltiorrhiza Bunge	P35354
Dan Shen	2	apigenin	5280443	Salvia miltiorrhiza Bunge	P06493
Dan Shen	2	L-Valin	6287	Salvia miltiorrhiza Bunge	Q01650
Dan Shen	2	L-Valin	6287	Salvia miltiorrhiza Bunge	P78540
Dan Shen	2	L-Valin	6287	Salvia miltiorrhiza Bunge	O75387
Dan Shen	2	L-Valin	6287	Salvia miltiorrhiza Bunge	Q9UHI5
Dan Shen	2	L-Valin	6287	Salvia miltiorrhiza Bunge	O15382
Dan Shen	2	L-Valin	6287	Salvia miltiorrhiza Bunge	J3KPF3
Dan Shen	2	L-Valin	6287	Salvia miltiorrhiza Bunge	P08195
Dan Shen	2	Tannin	16129778	Salvia miltiorrhiza Bunge	P14410
Dan Shen	2	Tannin	16129778	Salvia miltiorrhiza Bunge	Q5XXA6
Dan Shen	2	oleanolic acid	10494	Salvia miltiorrhiza Bunge	P43490
Dan Shen	2	oleanolic acid	10494	Salvia miltiorrhiza Bunge	P36537
Dan Shen	2	oleanolic acid	10494	Salvia miltiorrhiza Bunge	P43119
Dan Shen	2	oleanolic acid	10494	Salvia miltiorrhiza Bunge	P15559
Dan Shen	2	oleanolic acid	10494	Salvia miltiorrhiza Bunge	Q16236
Dan Shen	2	oleanolic acid	10494	Salvia miltiorrhiza Bunge	O75310
Dan Shen	2	L-Serin	5951	Salvia miltiorrhiza Bunge	P49591
Dan Shen	2	L-Serin	5951	Salvia miltiorrhiza Bunge	P20132
Dan Shen	2	L-Serin	5951	Salvia miltiorrhiza Bunge	P78330
Dan Shen	2	L-Serin	5951	Salvia miltiorrhiza Bunge	P21549
Dan Shen	2	L-Serin	5951	Salvia miltiorrhiza Bunge	P34896
Dan Shen	2	L-Serin	5951	Salvia miltiorrhiza Bunge	P34897
Dan Shen	2	L-Serin	5951	Salvia miltiorrhiza Bunge	Q9GZT4
Dan Shen	2	L-Serin	5951	Salvia miltiorrhiza Bunge	Q96GA7
Dan Shen	2	L-Serin	5951	Salvia miltiorrhiza Bunge	Q6P179
Dan Shen	2	L-Serin	5951	Salvia miltiorrhiza Bunge	Q9NP81
Dan Shen	2	L-	6322	Salvia miltiorrhiza Bunge	P00966
Dan Shen	2	L-	6322	Salvia miltiorrhiza Bunge	P78540
Dan Shen	2	L-	6322	Salvia miltiorrhiza Bunge	Q8N159
Dan Shen	2	L-	6322	Salvia miltiorrhiza Bunge	P29474
Dan Shen	2	L-	6322	Salvia miltiorrhiza Bunge	P35228
Dan Shen	2	L-	6322	Salvia miltiorrhiza Bunge	P50440
Dan Shen	2	L-	6322	Salvia miltiorrhiza Bunge	P01275
Dan Shen	2	Prolinum	145742	Salvia miltiorrhiza Bunge	A0A0A0MQS1
Dan Shen	2	Prolinum	145742	Salvia miltiorrhiza Bunge	Q53H96
Dan Shen	2	Prolinum	145742	Salvia miltiorrhiza Bunge	P62979
Dan Shen	2	Prolinum	145742	Salvia miltiorrhiza Bunge	Q96C36
Dan Shen	2	Prolinum	145742	Salvia miltiorrhiza Bunge	P0CG48
Dan Shen	2	Prolinum	145742	Salvia miltiorrhiza Bunge	A0A087WWM6
Dan Shen	2	Prolinum	145742	Salvia miltiorrhiza Bunge	O43272
Dan Shen	2	Prolinum	145742	Salvia miltiorrhiza Bunge	P07814
Dan Shen	2	Prolinum	145742	Salvia miltiorrhiza Bunge	P62987
Dan Shen	2	Prolinum	145742	Salvia miltiorrhiza Bunge	J3KR12
Dan Shen	2	Prolinum	145742	Salvia miltiorrhiza Bunge	P62937
Dan Shen	2	DTY	6057	Salvia miltiorrhiza Bunge	Q9UIQ6
Dan Shen	2	DTY	6057	Salvia miltiorrhiza Bunge	Q8NG68
Dan Shen	2	DTY	6057	Salvia miltiorrhiza Bunge	P14679
Dan Shen	2	DTY	6057	Salvia miltiorrhiza Bunge	Q9NZ08
Dan Shen	2	DTY	6057	Salvia miltiorrhiza Bunge	P55786
Dan Shen	2	DTY	6057	Salvia miltiorrhiza Bunge	Q9Y2Z4
Dan Shen	2	DTY	6057	Salvia miltiorrhiza Bunge	P54577
Dan Shen	2	DTY	6057	Salvia miltiorrhiza Bunge	P07101
Dan Shen	2	DTY	6057	Salvia miltiorrhiza Bunge	Q6P179
Dan Shen	2	EIC	5280450	Salvia miltiorrhiza Bunge	P02647
Dan Shen	2	EIC	5280450	Salvia miltiorrhiza Bunge	P15090
Dan Shen	2	EIC	5280450	Salvia miltiorrhiza Bunge	Q9UBK2
Dan Shen	2	EIC	5280450	Salvia miltiorrhiza Bunge	O95864
Dan Shen	2	EIC	5280450	Salvia miltiorrhiza Bunge	Q9BY76
Dan Shen	2	EIC	5280450	Salvia miltiorrhiza Bunge	O60488
Dan Shen	2	EIC	5280450	Salvia miltiorrhiza Bunge	P31431
Dan Shen	2	EIC	5280450	Salvia miltiorrhiza Bunge	O15296
Dan Shen	2	danshensu	11600642	Salvia miltiorrhiza Bunge	P09601
Dan Shen	2	danshensu	11600642	Salvia miltiorrhiza Bunge	P00749
Dan Shen	2	luteolin-7-o-glucoside	5280637	Salvia miltiorrhiza Bunge	P09601
Dan Shen	2	luteolin-7-o-glucoside	5280637	Salvia miltiorrhiza Bunge	P29474
Dan Shen	2	caffeic acid	689043	Salvia miltiorrhiza Bunge	P14174
Dan Shen	2	caffeic acid	689043	Salvia miltiorrhiza Bunge	P28482
Dan Shen	2	caffeic acid	689043	Salvia miltiorrhiza Bunge	P14679
Dan Shen	2	caffeic acid	689043	Salvia miltiorrhiza Bunge	P09917
Dan Shen	2	stearic acid	5281	Salvia miltiorrhiza Bunge	P04114
Dan Shen	2	stearic acid	5281	Salvia miltiorrhiza Bunge	P02647
Dan Shen	2	stearic acid	5281	Salvia miltiorrhiza Bunge	P02649
Dan Shen	2	stearic acid	5281	Salvia miltiorrhiza Bunge	Q5NUL3
Dan Shen	2	stearic acid	5281	Salvia miltiorrhiza Bunge	O00154
Dan Shen	2	stearic acid	5281	Salvia miltiorrhiza Bunge	P51654
Dan Shen	2	stearic acid	5281	Salvia miltiorrhiza Bunge	Q13402
Dan Shen	2	stearic acid	5281	Salvia miltiorrhiza Bunge	P01275
Dan Shen	2	stearic acid	5281	Salvia miltiorrhiza Bunge	Q9NUN7
Dan Shen	2	LPG	5950	Salvia miltiorrhiza Bunge	P14920
Dan Shen	2	LPG	5950	Salvia miltiorrhiza Bunge	Q9UIQ6
Dan Shen	2	LPG	5950	Salvia miltiorrhiza Bunge	Q5JTZ9
Dan Shen	2	LPG	5950	Salvia miltiorrhiza Bunge	P49588
Dan Shen	2	LPG	5950	Salvia miltiorrhiza Bunge	Q9NZ08
Dan Shen	2	LPG	5950	Salvia miltiorrhiza Bunge	P21549
Dan Shen	2	LPG	5950	Salvia miltiorrhiza Bunge	P55786
Dan Shen	2	LPG	5950	Salvia miltiorrhiza Bunge	P25774
Dan Shen	2	LPG	5950	Salvia miltiorrhiza Bunge	P24298
Dan Shen	2	LPG	5950	Salvia miltiorrhiza Bunge	Q6P179
Dan Shen	2	isoferulic acid	736186	Salvia miltiorrhiza Bunge	P14410
Dan Shen	2	Leucinum	6106	Salvia miltiorrhiza Bunge	A0A499FJL2
Dan Shen	2	Leucinum	6106	Salvia miltiorrhiza Bunge	Q9H2J7
Dan Shen	2	Leucinum	6106	Salvia miltiorrhiza Bunge	Q695T7
Dan Shen	2	Leucinum	6106	Salvia miltiorrhiza Bunge	O15382
Dan Shen	2	Leucinum	6106	Salvia miltiorrhiza Bunge	Q96N87
Dan Shen	2	Leucinum	6106	Salvia miltiorrhiza Bunge	Q9P2J5
Dan Shen	2	Leucinum	6106	Salvia miltiorrhiza Bunge	P54687
Dan Shen	2	Lithospermic acid B	6451084	Salvia miltiorrhiza Bunge	P60568
Dan Shen	2	Lithospermic acid B	6451084	Salvia miltiorrhiza Bunge	P40933
Dan Shen	2	Gulutamine	33032	Salvia miltiorrhiza Bunge	P43003
Dan Shen	2	Gulutamine	33032	Salvia miltiorrhiza Bunge	P48058
Dan Shen	2	Gulutamine	33032	Salvia miltiorrhiza Bunge	P41594
Dan Shen	2	Gulutamine	33032	Salvia miltiorrhiza Bunge	P15104
Dan Shen	2	Gulutamine	33032	Salvia miltiorrhiza Bunge	P39086
Dan Shen	2	Gulutamine	33032	Salvia miltiorrhiza Bunge	O75746
Dan Shen	2	Gulutamine	33032	Salvia miltiorrhiza Bunge	Q13002
Dan Shen	2	carnosol	442009	Salvia miltiorrhiza Bunge	P09601
Dan Shen	2	carnosol	442009	Salvia miltiorrhiza Bunge	P48506
Dan Shen	2	carnosol	442009	Salvia miltiorrhiza Bunge	P04637
Dan Shen	2	carnosol	442009	Salvia miltiorrhiza Bunge	P07900
Dan Shen	2	carnosol	442009	Salvia miltiorrhiza Bunge	P35354
Dan Shen	2	carnosol	442009	Salvia miltiorrhiza Bunge	Q16236
Dan Shen	2	salvianolic acid a	5281793	Salvia miltiorrhiza Bunge	P78556
Dan Shen	2	protocatechuic acid	72	Salvia miltiorrhiza Bunge	P21964
Dan Shen	2	protocatechuic acid	72	Salvia miltiorrhiza Bunge	Q13285
Dan Shen	2	oleic acid	445639	Salvia miltiorrhiza Bunge	Q07954
Dan Shen	2	oleic acid	445639	Salvia miltiorrhiza Bunge	O14842
Dan Shen	2	oleic acid	445639	Salvia miltiorrhiza Bunge	P02649
Dan Shen	2	oleic acid	445639	Salvia miltiorrhiza Bunge	O95864
Dan Shen	2	oleic acid	445639	Salvia miltiorrhiza Bunge	P02768
Dan Shen	2	oleic acid	445639	Salvia miltiorrhiza Bunge	Q6P1M0
Dan Shen	2	oleic acid	445639	Salvia miltiorrhiza Bunge	P06307
Dan Shen	2	oleic acid	445639	Salvia miltiorrhiza Bunge	P01275
Ban Zhi Lian	1	chlorogenic	9476	Scutellaria barbata D. Don.	P42574
Ban Zhi Lian	1	chlorogenic	9476	Scutellaria barbata D. Don.	P09429
Ban Zhi Lian	1	chlorogenic	9476	Scutellaria barbata D. Don.	P26358
Ban Zhi Lian	1	chlorogenic	9476	Scutellaria barbata D. Don.	Q92982
Ban Zhi Lian	1	scutellarin	185617	Scutellaria barbata D. Don.	Q14469
Ban Zhi Lian	1	scutellarin	185617	Scutellaria barbata D. Don.	P42574
Ban Zhi Lian	1	Hyacinthin	998	Scutellaria barbata D. Don.	P30838
Ban Zhi Lian	1	Hyacinthin	998	Scutellaria barbata D. Don.	O75106
Ban Zhi Lian	1	Hyacinthin	998	Scutellaria barbata D. Don.	P48448
Ban Zhi Lian	1	Hyacinthin	998	Scutellaria barbata D. Don.	P00325
Ban Zhi Lian	1	Hyacinthin	998	Scutellaria barbata D. Don.	Q16853
Ban Zhi Lian	1	Hyacinthin	998	Scutellaria barbata D. Don.	P47895
Ban Zhi Lian	1	Hyacinthin	998	Scutellaria barbata D. Don.	P21397
Ban Zhi Lian	1	Hyacinthin	998	Scutellaria barbata D. Don.	P51648
Ban Zhi Lian	1	Hyacinthin	998	Scutellaria barbata D. Don.	P27338
Ban Zhi Lian	1	Hyacinthin	998	Scutellaria barbata D. Don.	P28332
Ban Zhi Lian	1	baicalein	5281605	Scutellaria barbata D. Don.	P28482
Ban Zhi Lian	1	baicalein	5281605	Scutellaria barbata D. Don.	P08253
Ban Zhi Lian	1	baicalein	5281605	Scutellaria barbata D. Don.	P18054
Ban Zhi Lian	1	baicalein	5281605	Scutellaria barbata D. Don.	P11802
Ban Zhi Lian	1	baicalein	5281605	Scutellaria barbata D. Don.	A0A499FJM4
Ban Zhi Lian	1	baicalein	5281605	Scutellaria barbata D. Don.	P08684
Ban Zhi Lian	1	baicalein	5281605	Scutellaria barbata D. Don.	P05177
Ban Zhi Lian	1	baicalein	5281605	Scutellaria barbata D. Don.	P14780
Ban Zhi Lian	1	baicalein	5281605	Scutellaria barbata D. Don.	P00749
Ban Zhi Lian	1	Stigmasterol	5280794	Scutellaria barbata D. Don.	Q9H221
Ban Zhi Lian	1	Stigmasterol	5280794	Scutellaria barbata D. Don.	O95477
Ban Zhi Lian	1	WLN: VHR	240	Scutellaria barbata D. Don.	P03956
Ban Zhi Lian	1	CLR	5997	Scutellaria barbata D. Don.	P11597
Ban Zhi Lian	1	CLR	5997	Scutellaria barbata D. Don.	P04114
Ban Zhi Lian	1	CLR	5997	Scutellaria barbata D. Don.	P02647
Ban Zhi Lian	1	CLR	5997	Scutellaria barbata D. Don.	P04180
Ban Zhi Lian	1	CLR	5997	Scutellaria barbata D. Don.	P05108
Ban Zhi Lian	1	CLR	5997	Scutellaria barbata D. Don.	P04035
Ban Zhi Lian	1	CLR	5997	Scutellaria barbata D. Don.	P22680
Ban Zhi Lian	1	CLR	5997	Scutellaria barbata D. Don.	Q12772
Ban Zhi Lian	1	CLR	5997	Scutellaria barbata D. Don.	P45844
Ban Zhi Lian	1	CLR	5997	Scutellaria barbata D. Don.	O95477
Ban Zhi Lian	1	Furol	7362	Scutellaria barbata D. Don.	P69905
Ban Zhi Lian	1	Furol	7362	Scutellaria barbata D. Don.	O15178
Ban Zhi Lian	1	Furol	7362	Scutellaria barbata D. Don.	P68871
Ban Zhi Lian	1	Dinatin	5281628	Scutellaria barbata D. Don.	J3KPA4
Ban Zhi Lian	1	Baicalin	64982	Scutellaria barbata D. Don.	O60603
Ban Zhi Lian	1	Baicalin	64982	Scutellaria barbata D. Don.	P42574
Ban Zhi Lian	1	Baicalin	64982	Scutellaria barbata D. Don.	Q16552
Ban Zhi Lian	1	Baicalin	64982	Scutellaria barbata D. Don.	Q14457
Ban Zhi Lian	1	Baicalin	64982	Scutellaria barbata D. Don.	J3KPA4
Ban Zhi Lian	1	Baicalin	64982	Scutellaria barbata D. Don.	O00206
Ban Zhi Lian	1	Baicalin	64982	Scutellaria barbata D. Don.	P09917
Ban Zhi Lian	1	Baicalin	64982	Scutellaria barbata D. Don.	Q9BZS1
Ban Zhi Lian	1	Baicalin	64982	Scutellaria barbata D. Don.	Q99626
Ban Zhi Lian	1	palmitic acid	985	Scutellaria barbata D. Don.	P04114
Ban Zhi Lian	1	palmitic acid	985	Scutellaria barbata D. Don.	P15090
Ban Zhi Lian	1	palmitic acid	985	Scutellaria barbata D. Don.	P50416
Ban Zhi Lian	1	palmitic acid	985	Scutellaria barbata D. Don.	P29474
Ban Zhi Lian	1	palmitic acid	985	Scutellaria barbata D. Don.	P23786
Ban Zhi Lian	1	palmitic acid	985	Scutellaria barbata D. Don.	P01275
Ban Zhi Lian	1	palmitic acid	985	Scutellaria barbata D. Don.	A0A2C9F2P4
Ban Zhi Lian	1	palmitic acid	985	Scutellaria barbata D. Don.	P50897
Ban Zhi Lian	1	luteolin	5280445	Scutellaria barbata D. Don.	Q15796
Ban Zhi Lian	1	luteolin	5280445	Scutellaria barbata D. Don.	P24941
Ban Zhi Lian	1	luteolin	5280445	Scutellaria barbata D. Don.	P20248
Ban Zhi Lian	1	luteolin	5280445	Scutellaria barbata D. Don.	P00533
Ban Zhi Lian	1	luteolin	5280445	Scutellaria barbata D. Don.	P01100
Ban Zhi Lian	1	luteolin	5280445	Scutellaria barbata D. Don.	P42574
Ban Zhi Lian	1	luteolin	5280445	Scutellaria barbata D. Don.	P05412
Ban Zhi Lian	1	luteolin	5280445	Scutellaria barbata D. Don.	P14780
Ban Zhi Lian	1	hexanal	6184	Scutellaria barbata D. Don.	P01100
Ban Zhi Lian	1	hexanal	6184	Scutellaria barbata D. Don.	P04798
Ban Zhi Lian	1	scutellarein	5281697	Scutellaria barbata D. Don.	Q7RTS9
Ban Zhi Lian	1	scutellarein	5281697	Scutellaria barbata D. Don.	P35504
Ban Zhi Lian	1	scutellarein	5281697	Scutellaria barbata D. Don.	P35503
Ban Zhi Lian	1	cinnamaldehyde	637511	Scutellaria barbata D. Don.	O75762
Ban Zhi Lian	1	cinnamaldehyde	637511	Scutellaria barbata D. Don.	P14672
Ban Zhi Lian	1	cinnamaldehyde	637511	Scutellaria barbata D. Don.	P35354
Ban Zhi Lian	1	sitosterol	222284	Scutellaria barbata D. Don.	P02649
Ban Zhi Lian	1	sitosterol	222284	Scutellaria barbata D. Don.	O95342
Ban Zhi Lian	1	sitosterol	222284	Scutellaria barbata D. Don.	P05362
Ban Zhi Lian	1	sitosterol	222284	Scutellaria barbata D. Don.	P42574
Ban Zhi Lian	1	sitosterol	222284	Scutellaria barbata D. Don.	P36956
Ban Zhi Lian	1	sitosterol	222284	Scutellaria barbata D. Don.	Q12772
Ban Zhi Lian	1	sitosterol	222284	Scutellaria barbata D. Don.	Q15392
Ban Zhi Lian	1	apigenin	5280443	Scutellaria barbata D. Don.	P04637
Ban Zhi Lian	1	apigenin	5280443	Scutellaria barbata D. Don.	P22309
Ban Zhi Lian	1	apigenin	5280443	Scutellaria barbata D. Don.	P42574
Ban Zhi Lian	1	apigenin	5280443	Scutellaria barbata D. Don.	P21397
Ban Zhi Lian	1	apigenin	5280443	Scutellaria barbata D. Don.	P09874
Ban Zhi Lian	1	apigenin	5280443	Scutellaria barbata D. Don.	P35354
Ban Zhi Lian	1	apigenin	5280443	Scutellaria barbata D. Don.	P06493
Ban Zhi Lian	1	p-coumaric acid	637542	Scutellaria barbata D. Don.	P14679
Ban Zhi Lian	1	lauric acid	3893	Scutellaria barbata D. Don.	O14842
Ban Zhi Lian	1	lauric acid	3893	Scutellaria barbata D. Don.	P05067
Ban Zhi Lian	1	lauric acid	3893	Scutellaria barbata D. Don.	Q02928
Ban Zhi Lian	1	lauric acid	3893	Scutellaria barbata D. Don.	P20382
Ban Zhi Lian	1	lauric acid	3893	Scutellaria barbata D. Don.	P06307
Ban Zhi Lian	1	lauric acid	3893	Scutellaria barbata D. Don.	O00154
Ban Zhi Lian	1	lauric acid	3893	Scutellaria barbata D. Don.	P01275
Ban Zhi Lian	1	lauric acid	3893	Scutellaria barbata D. Don.	Q9NPC1
Ban Zhi Lian	1	lauric acid	3893	Scutellaria barbata D. Don.	Q15743
Ban Zhi Lian	1	lauric acid	3893	Scutellaria barbata D. Don.	P0CJ75
Ban Zhi Lian	1	lauric acid	3893	Scutellaria barbata D. Don.	P0DMP1
Ban Zhi Lian	1	stearic acid	5281	Scutellaria barbata D. Don.	P04114
Ban Zhi Lian	1	stearic acid	5281	Scutellaria barbata D. Don.	P02647
Ban Zhi Lian	1	stearic acid	5281	Scutellaria barbata D. Don.	P02649
Ban Zhi Lian	1	stearic acid	5281	Scutellaria barbata D. Don.	Q5NUL3
Ban Zhi Lian	1	stearic acid	5281	Scutellaria barbata D. Don.	O00154
Ban Zhi Lian	1	stearic acid	5281	Scutellaria barbata D. Don.	P51654
Ban Zhi Lian	1	stearic acid	5281	Scutellaria barbata D. Don.	Q13402
Ban Zhi Lian	1	stearic acid	5281	Scutellaria barbata D. Don.	P01275
Ban Zhi Lian	1	stearic acid	5281	Scutellaria barbata D. Don.	Q9NUN7
Ban Zhi Lian	1	quercetin	5280343	Scutellaria barbata D. Don.	P06576
Ban Zhi Lian	1	quercetin	5280343	Scutellaria barbata D. Don.	O94768
Ban Zhi Lian	1	quercetin	5280343	Scutellaria barbata D. Don.	P11168
Ban Zhi Lian	1	quercetin	5280343	Scutellaria barbata D. Don.	Q6NVY1
Ban Zhi Lian	1	quercetin	5280343	Scutellaria barbata D. Don.	Q07820
Ban Zhi Lian	1	quercetin	5280343	Scutellaria barbata D. Don.	P10632
Ban Zhi Lian	1	quercetin	5280343	Scutellaria barbata D. Don.	P11309
Ban Zhi Lian	1	quercetin	5280343	Scutellaria barbata D. Don.	J3KPD6
Ban Zhi Lian	1	quercetin	5280343	Scutellaria barbata D. Don.	P04798
Ban Zhi Lian	1	HBA	126	Scutellaria barbata D. Don.	P51649
Ban Zhi Lian	1	eriodictyol	440735	Scutellaria barbata D. Don.	P09601
Ban Zhi Lian	1	campesterol	173183	Scutellaria barbata D. Don.	Q15392
Ban Zhi Lian	1	myristic acid	11005	Scutellaria barbata D. Don.	P0DP24
Ban Zhi Lian	1	myristic acid	11005	Scutellaria barbata D. Don.	Q9Y6Y9
Ban Zhi Lian	1	myristic acid	11005	Scutellaria barbata D. Don.	P17612
Ban Zhi Lian	1	myristic acid	11005	Scutellaria barbata D. Don.	P41235
Ban Zhi Lian	1	myristic acid	11005	Scutellaria barbata D. Don.	P17900
Ban Zhi Lian	1	myristic acid	11005	Scutellaria barbata D. Don.	P00519
Ban Zhi Lian	1	myristic acid	11005	Scutellaria barbata D. Don.	O00206
Ban Zhi Lian	1	myristic acid	11005	Scutellaria barbata D. Don.	A0A0C4DG49
Ban Zhi Lian	1	myristic acid	11005	Scutellaria barbata D. Don.	P15151
Ban Zhi Lian	1	paeonol	11092	Scutellaria barbata D. Don.	P14679
Ban Zhi Lian	1	paeonol	11092	Scutellaria barbata D. Don.	P05362
Ban Zhi Lian	1	paeonol	11092	Scutellaria barbata D. Don.	P19320
Ban Zhi Lian	1	paeonol	11092	Scutellaria barbata D. Don.	P35354
Ban Zhi Lian	1	cinnamic acid	444539	Scutellaria barbata D. Don.	Q15848
Ban Zhi Lian	1	cinnamic acid	444539	Scutellaria barbata D. Don.	O60341
Ban Zhi Lian	1	BOX	242	Scutellaria barbata D. Don.	P14920
Ban Zhi Lian	1	BOX	242	Scutellaria barbata D. Don.	P52758
Ban Zhi Lian	1	BOX	242	Scutellaria barbata D. Don.	P30044
Ban Zhi Lian	1	BOX	242	Scutellaria barbata D. Don.	P00918
Ban Zhi Lian	1	BOX	242	Scutellaria barbata D. Don.	Q08AH1
Ban Zhi Lian	1	BOX	242	Scutellaria barbata D. Don.	Q68CK6
Ban Zhi Lian	1	BOX	242	Scutellaria barbata D. Don.	P23141
Ban Zhi Lian	1	BOX	242	Scutellaria barbata D. Don.	P51151
Ban Zhi Lian	1	PEL	6054	Scutellaria barbata D. Don.	Q96RJ0
Ban Zhi Lian	1	PEL	6054	Scutellaria barbata D. Don.	P00325
Ban Zhi Lian	1	PEL	6054	Scutellaria barbata D. Don.	P28332
Ban Zhi Lian	1	WLN: Q1R	244	Scutellaria barbata D. Don.	O00748
Ban Zhi Lian	1	WLN: Q1R	244	Scutellaria barbata D. Don.	P23141
Ban Zhi Lian	1	WLN: Q1R	244	Scutellaria barbata D. Don.	Q6NT32
Ban Zhi Lian	1	WLN: Q1R	244	Scutellaria barbata D. Don.	Q5XG92
Ban Zhi Lian	1	wogonin	5281703	Scutellaria barbata D. Don.	P13500
Ban Zhi Lian	1	wogonin	5281703	Scutellaria barbata D. Don.	P09429
Ban Zhi Lian	1	wogonin	5281703	Scutellaria barbata D. Don.	O15162
Ban Zhi Lian	1	wogonin	5281703	Scutellaria barbata D. Don.	P35354
Ban Zhi Lian	1	wogonin	5281703	Scutellaria barbata D. Don.	Q07820
Ban Zhi Lian	1	wogonin	5281703	Scutellaria barbata D. Don.	P14780
Ban Zhi Lian	1	wogonin	5281703	Scutellaria barbata D. Don.	P50750
Ban Zhi Lian	1	wogonin	5281703	Scutellaria barbata D. Don.	P15976
Ban Zhi Lian	1	protocatechuic acid	72	Scutellaria barbata D. Don.	P21964
Ban Zhi Lian	1	protocatechuic acid	72	Scutellaria barbata D. Don.	Q13285
Ban Zhi Lian	1	oleic acid	445639	Scutellaria barbata D. Don.	Q07954
Ban Zhi Lian	1	oleic acid	445639	Scutellaria barbata D. Don.	O14842
Ban Zhi Lian	1	oleic acid	445639	Scutellaria barbata D. Don.	P02649
Ban Zhi Lian	1	oleic acid	445639	Scutellaria barbata D. Don.	O95864
Ban Zhi Lian	1	oleic acid	445639	Scutellaria barbata D. Don.	P02768
Ban Zhi Lian	1	oleic acid	445639	Scutellaria barbata D. Don.	Q6P1M0
Ban Zhi Lian	1	oleic acid	445639	Scutellaria barbata D. Don.	P06307
Ban Zhi Lian	1	oleic acid	445639	Scutellaria barbata D. Don.	P01275
Da Huang	4	DMR	92824	Rheum palmatum L. or Rheum tanguticum (Maxim. ex Regel) Balf. or Rheum officinale Baill.	P23368
Da Huang	4	DMR	92824	Rheum palmatum L. or Rheum tanguticum (Maxim. ex Regel) Balf. or Rheum officinale Baill.	P40926
Da Huang	4	DMR	92824	Rheum palmatum L. or Rheum tanguticum (Maxim. ex Regel) Balf. or Rheum officinale Baill.	P55211
Da Huang	4	DMR	92824	Rheum palmatum L. or Rheum tanguticum (Maxim. ex Regel) Balf. or Rheum officinale Baill.	Q06124
Da Huang	4	DMR	92824	Rheum palmatum L. or Rheum tanguticum (Maxim. ex Regel) Balf. or Rheum officinale Baill.	O75390
Da Huang	4	DMR	92824	Rheum palmatum L. or Rheum tanguticum (Maxim. ex Regel) Balf. or Rheum officinale Baill.	Q9BVJ7
Da Huang	4	DMR	92824	Rheum palmatum L. or Rheum tanguticum (Maxim. ex Regel) Balf. or Rheum officinale Baill.	A0A2C9F2M7
Da Huang	4	DMR	92824	Rheum palmatum L. or Rheum tanguticum (Maxim. ex Regel) Balf. or Rheum officinale Baill.	O43175
Da Huang	4	DMR	92824	Rheum palmatum L. or Rheum tanguticum (Maxim. ex Regel) Balf. or Rheum officinale Baill.	Q9H492
Da Huang	4	DMR	92824	Rheum palmatum L. or Rheum tanguticum (Maxim. ex Regel) Balf. or Rheum officinale Baill.	Q12797
Da Huang	4	DMR	92824	Rheum palmatum L. or Rheum tanguticum (Maxim. ex Regel) Balf. or Rheum officinale Baill.	F8W031
Da Huang	4	(-)-Epicatechin-pentaacetate	5317058	Rheum palmatum L. or Rheum tanguticum (Maxim. ex Regel) Balf. or Rheum officinale Baill.	P29474
Da Huang	4	(-)-Epicatechin-pentaacetate	5317058	Rheum palmatum L. or Rheum tanguticum (Maxim. ex Regel) Balf. or Rheum officinale Baill.	P35228
Da Huang	4	PIT	667639	Rheum palmatum L. or Rheum tanguticum (Maxim. ex Regel) Balf. or Rheum officinale Baill.	Q96EB6
Da Huang	4	PIT	667639	Rheum palmatum L. or Rheum tanguticum (Maxim. ex Regel) Balf. or Rheum officinale Baill.	P06576
Da Huang	4	PIT	667639	Rheum palmatum L. or Rheum tanguticum (Maxim. ex Regel) Balf. or Rheum officinale Baill.	P43403
Da Huang	4	PIT	667639	Rheum palmatum L. or Rheum tanguticum (Maxim. ex Regel) Balf. or Rheum officinale Baill.	P29474
Da Huang	4	PIT	667639	Rheum palmatum L. or Rheum tanguticum (Maxim. ex Regel) Balf. or Rheum officinale Baill.	P36542
Da Huang	4	PIT	667639	Rheum palmatum L. or Rheum tanguticum (Maxim. ex Regel) Balf. or Rheum officinale Baill.	Q7Z3A0
Da Huang	4	PIT	667639	Rheum palmatum L. or Rheum tanguticum (Maxim. ex Regel) Balf. or Rheum officinale Baill.	Q9NTG7
Da Huang	4	rhein	10168	Rheum palmatum L. or Rheum tanguticum (Maxim. ex Regel) Balf. or Rheum officinale Baill.	P25874
Da Huang	4	rhein	10168	Rheum palmatum L. or Rheum tanguticum (Maxim. ex Regel) Balf. or Rheum officinale Baill.	P37231
Da Huang	4	rhein	10168	Rheum palmatum L. or Rheum tanguticum (Maxim. ex Regel) Balf. or Rheum officinale Baill.	Q9C0B1
Da Huang	4	rhein	10168	Rheum palmatum L. or Rheum tanguticum (Maxim. ex Regel) Balf. or Rheum officinale Baill.	P19793
Da Huang	4	Glycerite	753	Rheum palmatum L. or Rheum tanguticum (Maxim. ex Regel) Balf. or Rheum officinale Baill.	O43315
Da Huang	4	Glycerite	753	Rheum palmatum L. or Rheum tanguticum (Maxim. ex Regel) Balf. or Rheum officinale Baill.	Q05469
Da Huang	4	Glycerite	753	Rheum palmatum L. or Rheum tanguticum (Maxim. ex Regel) Balf. or Rheum officinale Baill.	Q13423
Da Huang	4	Glycerite	753	Rheum palmatum L. or Rheum tanguticum (Maxim. ex Regel) Balf. or Rheum officinale Baill.	A0A0C4DFN3
Da Huang	4	Glycerite	753	Rheum palmatum L. or Rheum tanguticum (Maxim. ex Regel) Balf. or Rheum officinale Baill.	Q99685
Da Huang	4	Glycerite	753	Rheum palmatum L. or Rheum tanguticum (Maxim. ex Regel) Balf. or Rheum officinale Baill.	P15121
Da Huang	4	Glycerite	753	Rheum palmatum L. or Rheum tanguticum (Maxim. ex Regel) Balf. or Rheum officinale Baill.	O14520
Da Huang	4	Glycerite	753	Rheum palmatum L. or Rheum tanguticum (Maxim. ex Regel) Balf. or Rheum officinale Baill.	Q92482
Da Huang	4	Glycerite	753	Rheum palmatum L. or Rheum tanguticum (Maxim. ex Regel) Balf. or Rheum officinale Baill.	P16233
Da Huang	4	Glycerite	753	Rheum palmatum L. or Rheum tanguticum (Maxim. ex Regel) Balf. or Rheum officinale Baill.	P47989
Da Huang	4	DLA	61503	Rheum palmatum L. or Rheum tanguticum (Maxim. ex Regel) Balf. or Rheum officinale Baill.	Q86WU2
Da Huang	4	DLA	61503	Rheum palmatum L. or Rheum tanguticum (Maxim. ex Regel) Balf. or Rheum officinale Baill.	P14780
Da Huang	4	DLA	61503	Rheum palmatum L. or Rheum tanguticum (Maxim. ex Regel) Balf. or Rheum officinale Baill.	Q6PII5
Da Huang	4	DLA	61503	Rheum palmatum L. or Rheum tanguticum (Maxim. ex Regel) Balf. or Rheum officinale Baill.	Q16775
Da Huang	4	DLA	61503	Rheum palmatum L. or Rheum tanguticum (Maxim. ex Regel) Balf. or Rheum officinale Baill.	P00338
Da Huang	4	succinic acid	1110	Rheum palmatum L. or Rheum tanguticum (Maxim. ex Regel) Balf. or Rheum officinale Baill.	P31040
Da Huang	4	succinic acid	1110	Rheum palmatum L. or Rheum tanguticum (Maxim. ex Regel) Balf. or Rheum officinale Baill.	Q8WWT9
Da Huang	4	succinic acid	1110	Rheum palmatum L. or Rheum tanguticum (Maxim. ex Regel) Balf. or Rheum officinale Baill.	Q9NX18
Da Huang	4	succinic acid	1110	Rheum palmatum L. or Rheum tanguticum (Maxim. ex Regel) Balf. or Rheum officinale Baill.	P51649
Da Huang	4	succinic acid	1110	Rheum palmatum L. or Rheum tanguticum (Maxim. ex Regel) Balf. or Rheum officinale Baill.	Q9BXA5
Da Huang	4	succinic acid	1110	Rheum palmatum L. or Rheum tanguticum (Maxim. ex Regel) Balf. or Rheum officinale Baill.	Q99643
Da Huang	4	succinic acid	1110	Rheum palmatum L. or Rheum tanguticum (Maxim. ex Regel) Balf. or Rheum officinale Baill.	P21912
Da Huang	4	succinic acid	1110	Rheum palmatum L. or Rheum tanguticum (Maxim. ex Regel) Balf. or Rheum officinale Baill.	O14521
Da Huang	4	succinic acid	1110	Rheum palmatum L. or Rheum tanguticum (Maxim. ex Regel) Balf. or Rheum officinale Baill.	Q13183
Da Huang	4	citric acid	311	Rheum palmatum L. or Rheum tanguticum (Maxim. ex Regel) Balf. or Rheum officinale Baill.	Q99798
Da Huang	4	citric acid	311	Rheum palmatum L. or Rheum tanguticum (Maxim. ex Regel) Balf. or Rheum officinale Baill.	P51553
Da Huang	4	citric acid	311	Rheum palmatum L. or Rheum tanguticum (Maxim. ex Regel) Balf. or Rheum officinale Baill.	P53396
Da Huang	4	citric acid	311	Rheum palmatum L. or Rheum tanguticum (Maxim. ex Regel) Balf. or Rheum officinale Baill.	P15086
Da Huang	4	citric acid	311	Rheum palmatum L. or Rheum tanguticum (Maxim. ex Regel) Balf. or Rheum officinale Baill.	P15121
Da Huang	4	citric acid	311	Rheum palmatum L. or Rheum tanguticum (Maxim. ex Regel) Balf. or Rheum officinale Baill.	P50213
Da Huang	4	citric acid	311	Rheum palmatum L. or Rheum tanguticum (Maxim. ex Regel) Balf. or Rheum officinale Baill.	P21399
Da Huang	4	citric acid	311	Rheum palmatum L. or Rheum tanguticum (Maxim. ex Regel) Balf. or Rheum officinale Baill.	P48735
Da Huang	4	citric acid	311	Rheum palmatum L. or Rheum tanguticum (Maxim. ex Regel) Balf. or Rheum officinale Baill.	O75390
Da Huang	4	citric acid	311	Rheum palmatum L. or Rheum tanguticum (Maxim. ex Regel) Balf. or Rheum officinale Baill.	O43837
Da Huang	4	sitosterol	222284	Rheum palmatum L. or Rheum tanguticum (Maxim. ex Regel) Balf. or Rheum officinale Baill.	P02649
Da Huang	4	sitosterol	222284	Rheum palmatum L. or Rheum tanguticum (Maxim. ex Regel) Balf. or Rheum officinale Baill.	O95342
Da Huang	4	sitosterol	222284	Rheum palmatum L. or Rheum tanguticum (Maxim. ex Regel) Balf. or Rheum officinale Baill.	P05362
Da Huang	4	sitosterol	222284	Rheum palmatum L. or Rheum tanguticum (Maxim. ex Regel) Balf. or Rheum officinale Baill.	P42574
Da Huang	4	sitosterol	222284	Rheum palmatum L. or Rheum tanguticum (Maxim. ex Regel) Balf. or Rheum officinale Baill.	P36956
Da Huang	4	sitosterol	222284	Rheum palmatum L. or Rheum tanguticum (Maxim. ex Regel) Balf. or Rheum officinale Baill.	Q12772
Da Huang	4	sitosterol	222284	Rheum palmatum L. or Rheum tanguticum (Maxim. ex Regel) Balf. or Rheum officinale Baill.	Q15392
Da Huang	4	3,4,5-trihydroxybenzoic acid	370	Rheum palmatum L. or Rheum tanguticum (Maxim. ex Regel) Balf. or Rheum officinale Baill.	P08253
Da Huang	4	3,4,5-trihydroxybenzoic acid	370	Rheum palmatum L. or Rheum tanguticum (Maxim. ex Regel) Balf. or Rheum officinale Baill.	P05121
Da Huang	4	3,4,5-trihydroxybenzoic acid	370	Rheum palmatum L. or Rheum tanguticum (Maxim. ex Regel) Balf. or Rheum officinale Baill.	P14679
Da Huang	4	3,4,5-trihydroxybenzoic acid	370	Rheum palmatum L. or Rheum tanguticum (Maxim. ex Regel) Balf. or Rheum officinale Baill.	Q13315
Da Huang	4	3,4,5-trihydroxybenzoic acid	370	Rheum palmatum L. or Rheum tanguticum (Maxim. ex Regel) Balf. or Rheum officinale Baill.	Q9NZJ5
Da Huang	4	3,4,5-trihydroxybenzoic acid	370	Rheum palmatum L. or Rheum tanguticum (Maxim. ex Regel) Balf. or Rheum officinale Baill.	O75795
Da Huang	4	3,4,5-trihydroxybenzoic acid	370	Rheum palmatum L. or Rheum tanguticum (Maxim. ex Regel) Balf. or Rheum officinale Baill.	P05412
Da Huang	4	3,4,5-trihydroxybenzoic acid	370	Rheum palmatum L. or Rheum tanguticum (Maxim. ex Regel) Balf. or Rheum officinale Baill.	P23771
Da Huang	4	Crysophanol	10208	Rheum palmatum L. or Rheum tanguticum (Maxim. ex Regel) Balf. or Rheum officinale Baill.	Q96P20
Da Huang	4	OXL	971	Rheum palmatum L. or Rheum tanguticum (Maxim. ex Regel) Balf. or Rheum officinale Baill.	P02788
Da Huang	4	OXL	971	Rheum palmatum L. or Rheum tanguticum (Maxim. ex Regel) Balf. or Rheum officinale Baill.	P14618
Da Huang	4	OXL	971	Rheum palmatum L. or Rheum tanguticum (Maxim. ex Regel) Balf. or Rheum officinale Baill.	P23368
Da Huang	4	OXL	971	Rheum palmatum L. or Rheum tanguticum (Maxim. ex Regel) Balf. or Rheum officinale Baill.	P60604
Da Huang	4	OXL	971	Rheum palmatum L. or Rheum tanguticum (Maxim. ex Regel) Balf. or Rheum officinale Baill.	Q86XE5
Da Huang	4	OXL	971	Rheum palmatum L. or Rheum tanguticum (Maxim. ex Regel) Balf. or Rheum officinale Baill.	Q9UJM8
Da Huang	4	OXL	971	Rheum palmatum L. or Rheum tanguticum (Maxim. ex Regel) Balf. or Rheum officinale Baill.	P02771
Da Huang	4	OXL	971	Rheum palmatum L. or Rheum tanguticum (Maxim. ex Regel) Balf. or Rheum officinale Baill.	P02787
Da Huang	4	Serotonin	5202	Rheum palmatum L. or Rheum tanguticum (Maxim. ex Regel) Balf. or Rheum officinale Baill.	P41595
Da Huang	4	Serotonin	5202	Rheum palmatum L. or Rheum tanguticum (Maxim. ex Regel) Balf. or Rheum officinale Baill.	P31645
Da Huang	4	Serotonin	5202	Rheum palmatum L. or Rheum tanguticum (Maxim. ex Regel) Balf. or Rheum officinale Baill.	P28335
Da Huang	4	Serotonin	5202	Rheum palmatum L. or Rheum tanguticum (Maxim. ex Regel) Balf. or Rheum officinale Baill.	P08908
Da Huang	4	Serotonin	5202	Rheum palmatum L. or Rheum tanguticum (Maxim. ex Regel) Balf. or Rheum officinale Baill.	P34969
Da Huang	4	Serotonin	5202	Rheum palmatum L. or Rheum tanguticum (Maxim. ex Regel) Balf. or Rheum officinale Baill.	Q13639
Da Huang	4	Serotonin	5202	Rheum palmatum L. or Rheum tanguticum (Maxim. ex Regel) Balf. or Rheum officinale Baill.	P14416
Da Huang	4	Serotonin	5202	Rheum palmatum L. or Rheum tanguticum (Maxim. ex Regel) Balf. or Rheum officinale Baill.	P28222
Da Huang	4	emodin	3220	Rheum palmatum L. or Rheum tanguticum (Maxim. ex Regel) Balf. or Rheum officinale Baill.	P68400
Da Huang	4	emodin	3220	Rheum palmatum L. or Rheum tanguticum (Maxim. ex Regel) Balf. or Rheum officinale Baill.	P04637
Da Huang	4	emodin	3220	Rheum palmatum L. or Rheum tanguticum (Maxim. ex Regel) Balf. or Rheum officinale Baill.	P04626
Da Huang	4	emodin	3220	Rheum palmatum L. or Rheum tanguticum (Maxim. ex Regel) Balf. or Rheum officinale Baill.	P42574
Da Huang	4	emodin	3220	Rheum palmatum L. or Rheum tanguticum (Maxim. ex Regel) Balf. or Rheum officinale Baill.	P06239
Da Huang	4	emodin	3220	Rheum palmatum L. or Rheum tanguticum (Maxim. ex Regel) Balf. or Rheum officinale Baill.	Q07820
Da Huang	4	emodin	3220	Rheum palmatum L. or Rheum tanguticum (Maxim. ex Regel) Balf. or Rheum officinale Baill.	J3KPA4
Da Huang	4	emodin	3220	Rheum palmatum L. or Rheum tanguticum (Maxim. ex Regel) Balf. or Rheum officinale Baill.	P61073
Da Huang	4	emodin	3220	Rheum palmatum L. or Rheum tanguticum (Maxim. ex Regel) Balf. or Rheum officinale Baill.	P01375
Da Huang	4	MAE	444266	Rheum palmatum L. or Rheum tanguticum (Maxim. ex Regel) Balf. or Rheum officinale Baill.	P09601
Da Huang	4	cinnamic acid	444539	Rheum palmatum L. or Rheum tanguticum (Maxim. ex Regel) Balf. or Rheum officinale Baill.	Q15848
Da Huang	4	cinnamic acid	444539	Rheum palmatum L. or Rheum tanguticum (Maxim. ex Regel) Balf. or Rheum officinale Baill.	O60341
Da Huang	4	aloeemodin	10207	Rheum palmatum L. or Rheum tanguticum (Maxim. ex Regel) Balf. or Rheum officinale Baill.	P04637
Da Huang	4	aloeemodin	10207	Rheum palmatum L. or Rheum tanguticum (Maxim. ex Regel) Balf. or Rheum officinale Baill.	P07900
Da Huang	4	Rheumin	8593	Rheum palmatum L. or Rheum tanguticum (Maxim. ex Regel) Balf. or Rheum officinale Baill.	P01100
Bai Hua She She Cao	1	genipin	442424	Hedyotis diffusa Willd.	P09601
Bai Hua She She Cao	1	genipin	442424	Hedyotis diffusa Willd.	P04275
Bai Hua She She Cao	1	genipin	442424	Hedyotis diffusa Willd.	P16109
Bai Hua She She Cao	1	genipin	442424	Hedyotis diffusa Willd.	P40763
Bai Hua She She Cao	1	genipin	442424	Hedyotis diffusa Willd.	P02768
Bai Hua She She Cao	1	genipin	442424	Hedyotis diffusa Willd.	P35568
Bai Hua She She Cao	1	genipin	442424	Hedyotis diffusa Willd.	Q16584
Bai Hua She She Cao	1	genipin	442424	Hedyotis diffusa Willd.	P55851
Bai Hua She She Cao	1	genipin	442424	Hedyotis diffusa Willd.	P15559
Bai Hua She She Cao	1	genipin	442424	Hedyotis diffusa Willd.	P03956
Bai Hua She She Cao	1	Stigmasterol	5280794	Hedyotis diffusa Willd.	Q9H221
Bai Hua She She Cao	1	Stigmasterol	5280794	Hedyotis diffusa Willd.	O95477
Bai Hua She She Cao	1	geniposide	107848	Hedyotis diffusa Willd.	P09601
Bai Hua She She Cao	1	geniposide	107848	Hedyotis diffusa Willd.	P05181
Bai Hua She She Cao	1	geniposide	107848	Hedyotis diffusa Willd.	P05231
Bai Hua She She Cao	1	geniposide	107848	Hedyotis diffusa Willd.	P19320
Bai Hua She She Cao	1	geniposide	107848	Hedyotis diffusa Willd.	P16581
Bai Hua She She Cao	1	geniposide	107848	Hedyotis diffusa Willd.	P43220
Bai Hua She She Cao	1	rutin	5280805	Hedyotis diffusa Willd.	P05091
Bai Hua She She Cao	1	rutin	5280805	Hedyotis diffusa Willd.	P00533
Bai Hua She She Cao	1	rutin	5280805	Hedyotis diffusa Willd.	P07237
Bai Hua She She Cao	1	rutin	5280805	Hedyotis diffusa Willd.	P36956
Bai Hua She She Cao	1	rutin	5280805	Hedyotis diffusa Willd.	P29279
Bai Hua She She Cao	1	rutin	5280805	Hedyotis diffusa Willd.	P04156
Bai Hua She She Cao	1	rutin	5280805	Hedyotis diffusa Willd.	P42330
Bai Hua She She Cao	1	succinic acid	1110	Hedyotis diffusa Willd.	P31040
Bai Hua She She Cao	1	succinic acid	1110	Hedyotis diffusa Willd.	Q8WWT9
Bai Hua She She Cao	1	succinic acid	1110	Hedyotis diffusa Willd.	Q9NX18
Bai Hua She She Cao	1	succinic acid	1110	Hedyotis diffusa Willd.	P51649
Bai Hua She She Cao	1	succinic acid	1110	Hedyotis diffusa Willd.	Q9BXA5
Bai Hua She She Cao	1	succinic acid	1110	Hedyotis diffusa Willd.	Q99643
Bai Hua She She Cao	1	succinic acid	1110	Hedyotis diffusa Willd.	P21912
Bai Hua She She Cao	1	succinic acid	1110	Hedyotis diffusa Willd.	O14521
Bai Hua She She Cao	1	succinic acid	1110	Hedyotis diffusa Willd.	Q13183
Bai Hua She She Cao	1	FER	445858	Hedyotis diffusa Willd.	Q16698
Bai Hua She She Cao	1	FER	445858	Hedyotis diffusa Willd.	P99999
Bai Hua She She Cao	1	sitosterol	222284	Hedyotis diffusa Willd.	P02649
Bai Hua She She Cao	1	sitosterol	222284	Hedyotis diffusa Willd.	O95342
Bai Hua She She Cao	1	sitosterol	222284	Hedyotis diffusa Willd.	P05362
Bai Hua She She Cao	1	sitosterol	222284	Hedyotis diffusa Willd.	P42574
Bai Hua She She Cao	1	sitosterol	222284	Hedyotis diffusa Willd.	P36956
Bai Hua She She Cao	1	sitosterol	222284	Hedyotis diffusa Willd.	Q12772
Bai Hua She She Cao	1	sitosterol	222284	Hedyotis diffusa Willd.	Q15392
Bai Hua She She Cao	1	oleanolic acid-3-O-beta-D-glucuronopyranoside_qt	10494	Hedyotis diffusa Willd.	P43490
Bai Hua She She Cao	1	oleanolic acid-3-O-beta-D-glucuronopyranoside_qt	10494	Hedyotis diffusa Willd.	P36537
Bai Hua She She Cao	1	oleanolic acid-3-O-beta-D-glucuronopyranoside_qt	10494	Hedyotis diffusa Willd.	P43119
Bai Hua She She Cao	1	oleanolic acid-3-O-beta-D-glucuronopyranoside_qt	10494	Hedyotis diffusa Willd.	P15559
Bai Hua She She Cao	1	oleanolic acid-3-O-beta-D-glucuronopyranoside_qt	10494	Hedyotis diffusa Willd.	Q16236
Bai Hua She She Cao	1	oleanolic acid-3-O-beta-D-glucuronopyranoside_qt	10494	Hedyotis diffusa Willd.	O75310
Bai Hua She She Cao	1	p-coumaric acid	637542	Hedyotis diffusa Willd.	P14679
Bai Hua She She Cao	1	quercetin	5280343	Hedyotis diffusa Willd.	P06576
Bai Hua She She Cao	1	quercetin	5280343	Hedyotis diffusa Willd.	O94768
Bai Hua She She Cao	1	quercetin	5280343	Hedyotis diffusa Willd.	P11168
Bai Hua She She Cao	1	quercetin	5280343	Hedyotis diffusa Willd.	Q6NVY1
Bai Hua She She Cao	1	quercetin	5280343	Hedyotis diffusa Willd.	Q07820
Bai Hua She She Cao	1	quercetin	5280343	Hedyotis diffusa Willd.	P10632
Bai Hua She She Cao	1	quercetin	5280343	Hedyotis diffusa Willd.	P11309
Bai Hua She She Cao	1	quercetin	5280343	Hedyotis diffusa Willd.	J3KPD6
Bai Hua She She Cao	1	quercetin	5280343	Hedyotis diffusa Willd.	P04798
Bai Hua She She Cao	1	Scopoletol	5280460	Hedyotis diffusa Willd.	O75030
Bai Hua She She Cao	1	Scopoletol	5280460	Hedyotis diffusa Willd.	P42574
Yu Jin	3	farnesol	445070	Curcuma longa L. or Curcuma aromatica Salisb. or Curcuma zedoaria (Berg.) Rosc.	P42574
Yu Jin	3	farnesol	445070	Curcuma longa L. or Curcuma aromatica Salisb. or Curcuma zedoaria (Berg.) Rosc.	P27338
Yu Jin	3	Xanthorrhizol	93135	Curcuma longa L. or Curcuma aromatica Salisb. or Curcuma zedoaria (Berg.) Rosc.	P35354
Yu Jin	3	Zerumbone	5470187	Curcuma longa L. or Curcuma aromatica Salisb. or Curcuma zedoaria (Berg.) Rosc.	P09601
Yu Jin	3	Zerumbone	5470187	Curcuma longa L. or Curcuma aromatica Salisb. or Curcuma zedoaria (Berg.) Rosc.	O00220
Yu Jin	3	Zerumbone	5470187	Curcuma longa L. or Curcuma aromatica Salisb. or Curcuma zedoaria (Berg.) Rosc.	P05231
Yu Jin	3	Zerumbone	5470187	Curcuma longa L. or Curcuma aromatica Salisb. or Curcuma zedoaria (Berg.) Rosc.	P42574
Yu Jin	3	Zerumbone	5470187	Curcuma longa L. or Curcuma aromatica Salisb. or Curcuma zedoaria (Berg.) Rosc.	P09874
Yu Jin	3	Zerumbone	5470187	Curcuma longa L. or Curcuma aromatica Salisb. or Curcuma zedoaria (Berg.) Rosc.	O00767
Yu Jin	3	Zerumbone	5470187	Curcuma longa L. or Curcuma aromatica Salisb. or Curcuma zedoaria (Berg.) Rosc.	P61073
Yu Jin	3	Nerol	643820	Curcuma longa L. or Curcuma aromatica Salisb. or Curcuma zedoaria (Berg.) Rosc.	O75762
Yu Jin	3	Nonanal	31289	Curcuma longa L. or Curcuma aromatica Salisb. or Curcuma zedoaria (Berg.) Rosc.	P48307
Yu Jin	3	Nonanal	31289	Curcuma longa L. or Curcuma aromatica Salisb. or Curcuma zedoaria (Berg.) Rosc.	Q96NR8
Yu Jin	3	demethoxycurcumin	5469424	Curcuma longa L. or Curcuma aromatica Salisb. or Curcuma zedoaria (Berg.) Rosc.	P55273
Yu Jin	3	palmitic acid	985	Curcuma longa L. or Curcuma aromatica Salisb. or Curcuma zedoaria (Berg.) Rosc.	P04114
Yu Jin	3	palmitic acid	985	Curcuma longa L. or Curcuma aromatica Salisb. or Curcuma zedoaria (Berg.) Rosc.	P15090
Yu Jin	3	palmitic acid	985	Curcuma longa L. or Curcuma aromatica Salisb. or Curcuma zedoaria (Berg.) Rosc.	P50416
Yu Jin	3	palmitic acid	985	Curcuma longa L. or Curcuma aromatica Salisb. or Curcuma zedoaria (Berg.) Rosc.	P29474
Yu Jin	3	palmitic acid	985	Curcuma longa L. or Curcuma aromatica Salisb. or Curcuma zedoaria (Berg.) Rosc.	P23786
Yu Jin	3	palmitic acid	985	Curcuma longa L. or Curcuma aromatica Salisb. or Curcuma zedoaria (Berg.) Rosc.	P01275
Yu Jin	3	palmitic acid	985	Curcuma longa L. or Curcuma aromatica Salisb. or Curcuma zedoaria (Berg.) Rosc.	A0A2C9F2P4
Yu Jin	3	palmitic acid	985	Curcuma longa L. or Curcuma aromatica Salisb. or Curcuma zedoaria (Berg.) Rosc.	P50897
Yu Jin	3	curdione	6441391	Curcuma longa L. or Curcuma aromatica Salisb. or Curcuma zedoaria (Berg.) Rosc.	A0A499FJM4
Yu Jin	3	curdione	6441391	Curcuma longa L. or Curcuma aromatica Salisb. or Curcuma zedoaria (Berg.) Rosc.	P08684
Yu Jin	3	cinnamaldehyde	637511	Curcuma longa L. or Curcuma aromatica Salisb. or Curcuma zedoaria (Berg.) Rosc.	O75762
Yu Jin	3	cinnamaldehyde	637511	Curcuma longa L. or Curcuma aromatica Salisb. or Curcuma zedoaria (Berg.) Rosc.	P14672
Yu Jin	3	cinnamaldehyde	637511	Curcuma longa L. or Curcuma aromatica Salisb. or Curcuma zedoaria (Berg.) Rosc.	P35354
Yu Jin	3	sitosterol	222284	Curcuma longa L. or Curcuma aromatica Salisb. or Curcuma zedoaria (Berg.) Rosc.	P02649
Yu Jin	3	sitosterol	222284	Curcuma longa L. or Curcuma aromatica Salisb. or Curcuma zedoaria (Berg.) Rosc.	O95342
Yu Jin	3	sitosterol	222284	Curcuma longa L. or Curcuma aromatica Salisb. or Curcuma zedoaria (Berg.) Rosc.	P05362
Yu Jin	3	sitosterol	222284	Curcuma longa L. or Curcuma aromatica Salisb. or Curcuma zedoaria (Berg.) Rosc.	P42574
Yu Jin	3	sitosterol	222284	Curcuma longa L. or Curcuma aromatica Salisb. or Curcuma zedoaria (Berg.) Rosc.	P36956
Yu Jin	3	sitosterol	222284	Curcuma longa L. or Curcuma aromatica Salisb. or Curcuma zedoaria (Berg.) Rosc.	Q12772
Yu Jin	3	sitosterol	222284	Curcuma longa L. or Curcuma aromatica Salisb. or Curcuma zedoaria (Berg.) Rosc.	Q15392
Yu Jin	3	p-coumaric acid	637542	Curcuma longa L. or Curcuma aromatica Salisb. or Curcuma zedoaria (Berg.) Rosc.	P14679
Yu Jin	3	beta-elemene	6918391	Curcuma longa L. or Curcuma aromatica Salisb. or Curcuma zedoaria (Berg.) Rosc.	P42574
Yu Jin	3	EIC	5280450	Curcuma longa L. or Curcuma aromatica Salisb. or Curcuma zedoaria (Berg.) Rosc.	P02647
Yu Jin	3	EIC	5280450	Curcuma longa L. or Curcuma aromatica Salisb. or Curcuma zedoaria (Berg.) Rosc.	P15090
Yu Jin	3	EIC	5280450	Curcuma longa L. or Curcuma aromatica Salisb. or Curcuma zedoaria (Berg.) Rosc.	Q9UBK2
Yu Jin	3	EIC	5280450	Curcuma longa L. or Curcuma aromatica Salisb. or Curcuma zedoaria (Berg.) Rosc.	O95864
Yu Jin	3	EIC	5280450	Curcuma longa L. or Curcuma aromatica Salisb. or Curcuma zedoaria (Berg.) Rosc.	Q9BY76
Yu Jin	3	EIC	5280450	Curcuma longa L. or Curcuma aromatica Salisb. or Curcuma zedoaria (Berg.) Rosc.	O60488
Yu Jin	3	EIC	5280450	Curcuma longa L. or Curcuma aromatica Salisb. or Curcuma zedoaria (Berg.) Rosc.	P31431
Yu Jin	3	EIC	5280450	Curcuma longa L. or Curcuma aromatica Salisb. or Curcuma zedoaria (Berg.) Rosc.	O15296
Yu Jin	3	bisdemethoxycurcumin	5315472	Curcuma longa L. or Curcuma aromatica Salisb. or Curcuma zedoaria (Berg.) Rosc.	P33527
Yu Jin	3	Caffeate	1549111	Curcuma longa L. or Curcuma aromatica Salisb. or Curcuma zedoaria (Berg.) Rosc.	P14679
Yu Jin	3	stearic acid	5281	Curcuma longa L. or Curcuma aromatica Salisb. or Curcuma zedoaria (Berg.) Rosc.	P04114
Yu Jin	3	stearic acid	5281	Curcuma longa L. or Curcuma aromatica Salisb. or Curcuma zedoaria (Berg.) Rosc.	P02647
Yu Jin	3	stearic acid	5281	Curcuma longa L. or Curcuma aromatica Salisb. or Curcuma zedoaria (Berg.) Rosc.	P02649
Yu Jin	3	stearic acid	5281	Curcuma longa L. or Curcuma aromatica Salisb. or Curcuma zedoaria (Berg.) Rosc.	Q5NUL3
Yu Jin	3	stearic acid	5281	Curcuma longa L. or Curcuma aromatica Salisb. or Curcuma zedoaria (Berg.) Rosc.	O00154
Yu Jin	3	stearic acid	5281	Curcuma longa L. or Curcuma aromatica Salisb. or Curcuma zedoaria (Berg.) Rosc.	P51654
Yu Jin	3	stearic acid	5281	Curcuma longa L. or Curcuma aromatica Salisb. or Curcuma zedoaria (Berg.) Rosc.	Q13402
Yu Jin	3	stearic acid	5281	Curcuma longa L. or Curcuma aromatica Salisb. or Curcuma zedoaria (Berg.) Rosc.	P01275
Yu Jin	3	stearic acid	5281	Curcuma longa L. or Curcuma aromatica Salisb. or Curcuma zedoaria (Berg.) Rosc.	Q9NUN7
Yu Jin	3	o-Thymol	10364	Curcuma longa L. or Curcuma aromatica Salisb. or Curcuma zedoaria (Berg.) Rosc.	P34932
Yu Jin	3	o-Thymol	10364	Curcuma longa L. or Curcuma aromatica Salisb. or Curcuma zedoaria (Berg.) Rosc.	Q96QT4
Yu Jin	3	eugenol	3314	Curcuma longa L. or Curcuma aromatica Salisb. or Curcuma zedoaria (Berg.) Rosc.	O75762
Yu Jin	3	eugenol	3314	Curcuma longa L. or Curcuma aromatica Salisb. or Curcuma zedoaria (Berg.) Rosc.	O95180
Yu Jin	3	eugenol	3314	Curcuma longa L. or Curcuma aromatica Salisb. or Curcuma zedoaria (Berg.) Rosc.	P21397
Yu Jin	3	eugenol	3314	Curcuma longa L. or Curcuma aromatica Salisb. or Curcuma zedoaria (Berg.) Rosc.	O43497
Yu Jin	3	eugenol	3314	Curcuma longa L. or Curcuma aromatica Salisb. or Curcuma zedoaria (Berg.) Rosc.	P09917
Yu Jin	3	zoomaric acid	445638	Curcuma longa L. or Curcuma aromatica Salisb. or Curcuma zedoaria (Berg.) Rosc.	Q16873
Yu Jin	3	zoomaric acid	445638	Curcuma longa L. or Curcuma aromatica Salisb. or Curcuma zedoaria (Berg.) Rosc.	P14672
Yu Jin	3	zoomaric acid	445638	Curcuma longa L. or Curcuma aromatica Salisb. or Curcuma zedoaria (Berg.) Rosc.	P36956
Yu Jin	3	zoomaric acid	445638	Curcuma longa L. or Curcuma aromatica Salisb. or Curcuma zedoaria (Berg.) Rosc.	Q5NUL3
Yu Jin	3	zoomaric acid	445638	Curcuma longa L. or Curcuma aromatica Salisb. or Curcuma zedoaria (Berg.) Rosc.	Q5VUC1
Yu Jin	3	zoomaric acid	445638	Curcuma longa L. or Curcuma aromatica Salisb. or Curcuma zedoaria (Berg.) Rosc.	P01275
Yu Jin	3	myristic acid	11005	Curcuma longa L. or Curcuma aromatica Salisb. or Curcuma zedoaria (Berg.) Rosc.	P0DP24
Yu Jin	3	myristic acid	11005	Curcuma longa L. or Curcuma aromatica Salisb. or Curcuma zedoaria (Berg.) Rosc.	Q9Y6Y9
Yu Jin	3	myristic acid	11005	Curcuma longa L. or Curcuma aromatica Salisb. or Curcuma zedoaria (Berg.) Rosc.	P17612
Yu Jin	3	myristic acid	11005	Curcuma longa L. or Curcuma aromatica Salisb. or Curcuma zedoaria (Berg.) Rosc.	P41235
Yu Jin	3	myristic acid	11005	Curcuma longa L. or Curcuma aromatica Salisb. or Curcuma zedoaria (Berg.) Rosc.	P17900
Yu Jin	3	myristic acid	11005	Curcuma longa L. or Curcuma aromatica Salisb. or Curcuma zedoaria (Berg.) Rosc.	P00519
Yu Jin	3	myristic acid	11005	Curcuma longa L. or Curcuma aromatica Salisb. or Curcuma zedoaria (Berg.) Rosc.	O00206
Yu Jin	3	myristic acid	11005	Curcuma longa L. or Curcuma aromatica Salisb. or Curcuma zedoaria (Berg.) Rosc.	A0A0C4DG49
Yu Jin	3	myristic acid	11005	Curcuma longa L. or Curcuma aromatica Salisb. or Curcuma zedoaria (Berg.) Rosc.	P15151
Yu Jin	3	1,8-cineole	2758	Curcuma longa L. or Curcuma aromatica Salisb. or Curcuma zedoaria (Berg.) Rosc.	O75762
Yu Jin	3	1,8-cineole	2758	Curcuma longa L. or Curcuma aromatica Salisb. or Curcuma zedoaria (Berg.) Rosc.	Q7Z2W7
Yu Jin	3	1,8-cineole	2758	Curcuma longa L. or Curcuma aromatica Salisb. or Curcuma zedoaria (Berg.) Rosc.	A0A499FJM4
Yu Jin	3	1,8-cineole	2758	Curcuma longa L. or Curcuma aromatica Salisb. or Curcuma zedoaria (Berg.) Rosc.	P08684
Yu Jin	3	BOX	242	Curcuma longa L. or Curcuma aromatica Salisb. or Curcuma zedoaria (Berg.) Rosc.	P14920
Yu Jin	3	BOX	242	Curcuma longa L. or Curcuma aromatica Salisb. or Curcuma zedoaria (Berg.) Rosc.	P52758
Yu Jin	3	BOX	242	Curcuma longa L. or Curcuma aromatica Salisb. or Curcuma zedoaria (Berg.) Rosc.	P30044
Yu Jin	3	BOX	242	Curcuma longa L. or Curcuma aromatica Salisb. or Curcuma zedoaria (Berg.) Rosc.	P00918
Yu Jin	3	BOX	242	Curcuma longa L. or Curcuma aromatica Salisb. or Curcuma zedoaria (Berg.) Rosc.	Q08AH1
Yu Jin	3	BOX	242	Curcuma longa L. or Curcuma aromatica Salisb. or Curcuma zedoaria (Berg.) Rosc.	Q68CK6
Yu Jin	3	BOX	242	Curcuma longa L. or Curcuma aromatica Salisb. or Curcuma zedoaria (Berg.) Rosc.	P23141
Yu Jin	3	BOX	242	Curcuma longa L. or Curcuma aromatica Salisb. or Curcuma zedoaria (Berg.) Rosc.	P51151
Yu Jin	3	L-Limonen	439250	Curcuma longa L. or Curcuma aromatica Salisb. or Curcuma zedoaria (Berg.) Rosc.	P11712
Yu Jin	3	L-Limonen	439250	Curcuma longa L. or Curcuma aromatica Salisb. or Curcuma zedoaria (Berg.) Rosc.	P33261
Yu Jin	3	oleic acid	445639	Curcuma longa L. or Curcuma aromatica Salisb. or Curcuma zedoaria (Berg.) Rosc.	Q07954
Yu Jin	3	oleic acid	445639	Curcuma longa L. or Curcuma aromatica Salisb. or Curcuma zedoaria (Berg.) Rosc.	O14842
Yu Jin	3	oleic acid	445639	Curcuma longa L. or Curcuma aromatica Salisb. or Curcuma zedoaria (Berg.) Rosc.	P02649
Yu Jin	3	oleic acid	445639	Curcuma longa L. or Curcuma aromatica Salisb. or Curcuma zedoaria (Berg.) Rosc.	O95864
Yu Jin	3	oleic acid	445639	Curcuma longa L. or Curcuma aromatica Salisb. or Curcuma zedoaria (Berg.) Rosc.	P02768
Yu Jin	3	oleic acid	445639	Curcuma longa L. or Curcuma aromatica Salisb. or Curcuma zedoaria (Berg.) Rosc.	Q6P1M0
Yu Jin	3	oleic acid	445639	Curcuma longa L. or Curcuma aromatica Salisb. or Curcuma zedoaria (Berg.) Rosc.	P06307
Yu Jin	3	oleic acid	445639	Curcuma longa L. or Curcuma aromatica Salisb. or Curcuma zedoaria (Berg.) Rosc.	P01275
Huang Qi	5	gamma-aminobutyric acid	119	Astragalus mongholicus Bunge or Astragalus membranaceus (Fisch.) Bge.	P14867
Huang Qi	5	gamma-aminobutyric acid	119	Astragalus mongholicus Bunge or Astragalus membranaceus (Fisch.) Bge.	Q05329
Huang Qi	5	gamma-aminobutyric acid	119	Astragalus mongholicus Bunge or Astragalus membranaceus (Fisch.) Bge.	O75899
Huang Qi	5	gamma-aminobutyric acid	119	Astragalus mongholicus Bunge or Astragalus membranaceus (Fisch.) Bge.	P80404
Huang Qi	5	gamma-aminobutyric acid	119	Astragalus mongholicus Bunge or Astragalus membranaceus (Fisch.) Bge.	P47870
Huang Qi	5	gamma-aminobutyric acid	119	Astragalus mongholicus Bunge or Astragalus membranaceus (Fisch.) Bge.	P18505
Huang Qi	5	gamma-aminobutyric acid	119	Astragalus mongholicus Bunge or Astragalus membranaceus (Fisch.) Bge.	P31644
Huang Qi	5	gamma-aminobutyric acid	119	Astragalus mongholicus Bunge or Astragalus membranaceus (Fisch.) Bge.	Q99259
Huang Qi	5	gamma-aminobutyric acid	119	Astragalus mongholicus Bunge or Astragalus membranaceus (Fisch.) Bge.	P18507
Huang Qi	5	Heriguard	1794426	Astragalus mongholicus Bunge or Astragalus membranaceus (Fisch.) Bge.	P42574
Huang Qi	5	Heriguard	1794426	Astragalus mongholicus Bunge or Astragalus membranaceus (Fisch.) Bge.	P09429
Huang Qi	5	Heriguard	1794426	Astragalus mongholicus Bunge or Astragalus membranaceus (Fisch.) Bge.	P26358
Huang Qi	5	Heriguard	1794426	Astragalus mongholicus Bunge or Astragalus membranaceus (Fisch.) Bge.	Q92982
Huang Qi	5	Crystal VI	6267	Astragalus mongholicus Bunge or Astragalus membranaceus (Fisch.) Bge.	P08243
Huang Qi	5	Crystal VI	6267	Astragalus mongholicus Bunge or Astragalus membranaceus (Fisch.) Bge.	Q9UIQ6
Huang Qi	5	Crystal VI	6267	Astragalus mongholicus Bunge or Astragalus membranaceus (Fisch.) Bge.	O43776
Huang Qi	5	Crystal VI	6267	Astragalus mongholicus Bunge or Astragalus membranaceus (Fisch.) Bge.	O00231
Huang Qi	5	Crystal VI	6267	Astragalus mongholicus Bunge or Astragalus membranaceus (Fisch.) Bge.	Q96I59
Huang Qi	5	Crystal VI	6267	Astragalus mongholicus Bunge or Astragalus membranaceus (Fisch.) Bge.	P25774
Huang Qi	5	Crystal VI	6267	Astragalus mongholicus Bunge or Astragalus membranaceus (Fisch.) Bge.	P01889
Huang Qi	5	Crystal VI	6267	Astragalus mongholicus Bunge or Astragalus membranaceus (Fisch.) Bge.	Q86U10
Huang Qi	5	linolenic acid	5280934	Astragalus mongholicus Bunge or Astragalus membranaceus (Fisch.) Bge.	O95864
Huang Qi	5	linolenic acid	5280934	Astragalus mongholicus Bunge or Astragalus membranaceus (Fisch.) Bge.	P37231
Huang Qi	5	linolenic acid	5280934	Astragalus mongholicus Bunge or Astragalus membranaceus (Fisch.) Bge.	P04054
Huang Qi	5	linolenic acid	5280934	Astragalus mongholicus Bunge or Astragalus membranaceus (Fisch.) Bge.	A0A0A0MR51
Huang Qi	5	linolenic acid	5280934	Astragalus mongholicus Bunge or Astragalus membranaceus (Fisch.) Bge.	O60427
Huang Qi	5	linolenic acid	5280934	Astragalus mongholicus Bunge or Astragalus membranaceus (Fisch.) Bge.	O60733
Huang Qi	5	linolenic acid	5280934	Astragalus mongholicus Bunge or Astragalus membranaceus (Fisch.) Bge.	Q5NUL3
Huang Qi	5	linolenic acid	5280934	Astragalus mongholicus Bunge or Astragalus membranaceus (Fisch.) Bge.	P14555
Huang Qi	5	GGB	439202	Astragalus mongholicus Bunge or Astragalus membranaceus (Fisch.) Bge.	P54136
Huang Qi	5	GGB	439202	Astragalus mongholicus Bunge or Astragalus membranaceus (Fisch.) Bge.	P29474
Huang Qi	5	GGB	439202	Astragalus mongholicus Bunge or Astragalus membranaceus (Fisch.) Bge.	Q9BSK2
Huang Qi	5	GGB	439202	Astragalus mongholicus Bunge or Astragalus membranaceus (Fisch.) Bge.	P04424
Huang Qi	5	GGB	439202	Astragalus mongholicus Bunge or Astragalus membranaceus (Fisch.) Bge.	P35228
Huang Qi	5	GGB	439202	Astragalus mongholicus Bunge or Astragalus membranaceus (Fisch.) Bge.	O75475
Huang Qi	5	GGB	439202	Astragalus mongholicus Bunge or Astragalus membranaceus (Fisch.) Bge.	Q03164
Huang Qi	5	13-hydroxy-9,11-octadecadienoic acid	1424	Astragalus mongholicus Bunge or Astragalus membranaceus (Fisch.) Bge.	P05129
Huang Qi	5	13-hydroxy-9,11-octadecadienoic acid	1424	Astragalus mongholicus Bunge or Astragalus membranaceus (Fisch.) Bge.	P17252
Huang Qi	5	rutin	5280805	Astragalus mongholicus Bunge or Astragalus membranaceus (Fisch.) Bge.	P05091
Huang Qi	5	rutin	5280805	Astragalus mongholicus Bunge or Astragalus membranaceus (Fisch.) Bge.	P00533
Huang Qi	5	rutin	5280805	Astragalus mongholicus Bunge or Astragalus membranaceus (Fisch.) Bge.	P07237
Huang Qi	5	rutin	5280805	Astragalus mongholicus Bunge or Astragalus membranaceus (Fisch.) Bge.	P36956
Huang Qi	5	rutin	5280805	Astragalus mongholicus Bunge or Astragalus membranaceus (Fisch.) Bge.	P29279
Huang Qi	5	rutin	5280805	Astragalus mongholicus Bunge or Astragalus membranaceus (Fisch.) Bge.	P04156
Huang Qi	5	rutin	5280805	Astragalus mongholicus Bunge or Astragalus membranaceus (Fisch.) Bge.	P42330
Huang Qi	5	palmitic acid	985	Astragalus mongholicus Bunge or Astragalus membranaceus (Fisch.) Bge.	P04114
Huang Qi	5	palmitic acid	985	Astragalus mongholicus Bunge or Astragalus membranaceus (Fisch.) Bge.	P15090
Huang Qi	5	palmitic acid	985	Astragalus mongholicus Bunge or Astragalus membranaceus (Fisch.) Bge.	P50416
Huang Qi	5	palmitic acid	985	Astragalus mongholicus Bunge or Astragalus membranaceus (Fisch.) Bge.	P29474
Huang Qi	5	palmitic acid	985	Astragalus mongholicus Bunge or Astragalus membranaceus (Fisch.) Bge.	P23786
Huang Qi	5	palmitic acid	985	Astragalus mongholicus Bunge or Astragalus membranaceus (Fisch.) Bge.	P01275
Huang Qi	5	palmitic acid	985	Astragalus mongholicus Bunge or Astragalus membranaceus (Fisch.) Bge.	A0A2C9F2P4
Huang Qi	5	palmitic acid	985	Astragalus mongholicus Bunge or Astragalus membranaceus (Fisch.) Bge.	P50897
Huang Qi	5	kaempferol	5280863	Astragalus mongholicus Bunge or Astragalus membranaceus (Fisch.) Bge.	P35869
Huang Qi	5	kaempferol	5280863	Astragalus mongholicus Bunge or Astragalus membranaceus (Fisch.) Bge.	Q6NUS8
Huang Qi	5	kaempferol	5280863	Astragalus mongholicus Bunge or Astragalus membranaceus (Fisch.) Bge.	O75469
Huang Qi	5	kaempferol	5280863	Astragalus mongholicus Bunge or Astragalus membranaceus (Fisch.) Bge.	O60656
Huang Qi	5	kaempferol	5280863	Astragalus mongholicus Bunge or Astragalus membranaceus (Fisch.) Bge.	Q9HAW7
Huang Qi	5	kaempferol	5280863	Astragalus mongholicus Bunge or Astragalus membranaceus (Fisch.) Bge.	Q9HAW9
Huang Qi	5	kaempferol	5280863	Astragalus mongholicus Bunge or Astragalus membranaceus (Fisch.) Bge.	P51812
Huang Qi	5	kaempferol	5280863	Astragalus mongholicus Bunge or Astragalus membranaceus (Fisch.) Bge.	P06493
Huang Qi	5	kaempferol	5280863	Astragalus mongholicus Bunge or Astragalus membranaceus (Fisch.) Bge.	P35503
Huang Qi	5	isorhamnetin	5281654	Astragalus mongholicus Bunge or Astragalus membranaceus (Fisch.) Bge.	P09601
Huang Qi	5	isorhamnetin	5281654	Astragalus mongholicus Bunge or Astragalus membranaceus (Fisch.) Bge.	Q15165
Huang Qi	5	isorhamnetin	5281654	Astragalus mongholicus Bunge or Astragalus membranaceus (Fisch.) Bge.	P04798
Huang Qi	5	betaine	247	Astragalus mongholicus Bunge or Astragalus membranaceus (Fisch.) Bge.	P04114
Huang Qi	5	betaine	247	Astragalus mongholicus Bunge or Astragalus membranaceus (Fisch.) Bge.	Q9H2M3
Huang Qi	5	betaine	247	Astragalus mongholicus Bunge or Astragalus membranaceus (Fisch.) Bge.	Q93088
Huang Qi	5	betaine	247	Astragalus mongholicus Bunge or Astragalus membranaceus (Fisch.) Bge.	P42574
Huang Qi	5	betaine	247	Astragalus mongholicus Bunge or Astragalus membranaceus (Fisch.) Bge.	Q8NE62
Huang Qi	5	betaine	247	Astragalus mongholicus Bunge or Astragalus membranaceus (Fisch.) Bge.	Q9NSD5
Huang Qi	5	betaine	247	Astragalus mongholicus Bunge or Astragalus membranaceus (Fisch.) Bge.	P48065
Huang Qi	5	betaine	247	Astragalus mongholicus Bunge or Astragalus membranaceus (Fisch.) Bge.	O00206
Huang Qi	5	betaine	247	Astragalus mongholicus Bunge or Astragalus membranaceus (Fisch.) Bge.	P49419
Huang Qi	5	lupeol	259846	Astragalus mongholicus Bunge or Astragalus membranaceus (Fisch.) Bge.	P04637
Huang Qi	5	lupeol	259846	Astragalus mongholicus Bunge or Astragalus membranaceus (Fisch.) Bge.	O75030
Huang Qi	5	L-	6322	Astragalus mongholicus Bunge or Astragalus membranaceus (Fisch.) Bge.	P00966
Huang Qi	5	L-	6322	Astragalus mongholicus Bunge or Astragalus membranaceus (Fisch.) Bge.	P78540
Huang Qi	5	L-	6322	Astragalus mongholicus Bunge or Astragalus membranaceus (Fisch.) Bge.	Q8N159
Huang Qi	5	L-	6322	Astragalus mongholicus Bunge or Astragalus membranaceus (Fisch.) Bge.	P29474
Huang Qi	5	L-	6322	Astragalus mongholicus Bunge or Astragalus membranaceus (Fisch.) Bge.	P35228
Huang Qi	5	L-	6322	Astragalus mongholicus Bunge or Astragalus membranaceus (Fisch.) Bge.	P50440
Huang Qi	5	L-	6322	Astragalus mongholicus Bunge or Astragalus membranaceus (Fisch.) Bge.	P01275
Huang Qi	5	choline	305	Astragalus mongholicus Bunge or Astragalus membranaceus (Fisch.) Bge.	O14939
Huang Qi	5	choline	305	Astragalus mongholicus Bunge or Astragalus membranaceus (Fisch.) Bge.	Q9GZV3
Huang Qi	5	choline	305	Astragalus mongholicus Bunge or Astragalus membranaceus (Fisch.) Bge.	P06276
Huang Qi	5	choline	305	Astragalus mongholicus Bunge or Astragalus membranaceus (Fisch.) Bge.	P35790
Huang Qi	5	choline	305	Astragalus mongholicus Bunge or Astragalus membranaceus (Fisch.) Bge.	P22303
Huang Qi	5	choline	305	Astragalus mongholicus Bunge or Astragalus membranaceus (Fisch.) Bge.	Q8NE62
Huang Qi	5	choline	305	Astragalus mongholicus Bunge or Astragalus membranaceus (Fisch.) Bge.	P28329
Huang Qi	5	choline	305	Astragalus mongholicus Bunge or Astragalus membranaceus (Fisch.) Bge.	Q8WWI5
Huang Qi	5	choline	305	Astragalus mongholicus Bunge or Astragalus membranaceus (Fisch.) Bge.	Q9Y259
Huang Qi	5	choline	305	Astragalus mongholicus Bunge or Astragalus membranaceus (Fisch.) Bge.	H3BT56
Huang Qi	5	Prolinum	145742	Astragalus mongholicus Bunge or Astragalus membranaceus (Fisch.) Bge.	A0A0A0MQS1
Huang Qi	5	Prolinum	145742	Astragalus mongholicus Bunge or Astragalus membranaceus (Fisch.) Bge.	Q53H96
Huang Qi	5	Prolinum	145742	Astragalus mongholicus Bunge or Astragalus membranaceus (Fisch.) Bge.	P62979
Huang Qi	5	Prolinum	145742	Astragalus mongholicus Bunge or Astragalus membranaceus (Fisch.) Bge.	Q96C36
Huang Qi	5	Prolinum	145742	Astragalus mongholicus Bunge or Astragalus membranaceus (Fisch.) Bge.	P0CG48
Huang Qi	5	Prolinum	145742	Astragalus mongholicus Bunge or Astragalus membranaceus (Fisch.) Bge.	A0A087WWM6
Huang Qi	5	Prolinum	145742	Astragalus mongholicus Bunge or Astragalus membranaceus (Fisch.) Bge.	O43272
Huang Qi	5	Prolinum	145742	Astragalus mongholicus Bunge or Astragalus membranaceus (Fisch.) Bge.	P07814
Huang Qi	5	Prolinum	145742	Astragalus mongholicus Bunge or Astragalus membranaceus (Fisch.) Bge.	P62987
Huang Qi	5	Prolinum	145742	Astragalus mongholicus Bunge or Astragalus membranaceus (Fisch.) Bge.	J3KR12
Huang Qi	5	Prolinum	145742	Astragalus mongholicus Bunge or Astragalus membranaceus (Fisch.) Bge.	P62937
Huang Qi	5	FA	6037	Astragalus mongholicus Bunge or Astragalus membranaceus (Fisch.) Bge.	P14207
Huang Qi	5	FA	6037	Astragalus mongholicus Bunge or Astragalus membranaceus (Fisch.) Bge.	P15328
Huang Qi	5	FA	6037	Astragalus mongholicus Bunge or Astragalus membranaceus (Fisch.) Bge.	P41440
Huang Qi	5	FA	6037	Astragalus mongholicus Bunge or Astragalus membranaceus (Fisch.) Bge.	P04818
Huang Qi	5	FA	6037	Astragalus mongholicus Bunge or Astragalus membranaceus (Fisch.) Bge.	P00374
Huang Qi	5	FA	6037	Astragalus mongholicus Bunge or Astragalus membranaceus (Fisch.) Bge.	P11586
Huang Qi	5	Hirsutrin	5280804	Astragalus mongholicus Bunge or Astragalus membranaceus (Fisch.) Bge.	P42574
Huang Qi	5	EIC	5280450	Astragalus mongholicus Bunge or Astragalus membranaceus (Fisch.) Bge.	P02647
Huang Qi	5	EIC	5280450	Astragalus mongholicus Bunge or Astragalus membranaceus (Fisch.) Bge.	P15090
Huang Qi	5	EIC	5280450	Astragalus mongholicus Bunge or Astragalus membranaceus (Fisch.) Bge.	Q9UBK2
Huang Qi	5	EIC	5280450	Astragalus mongholicus Bunge or Astragalus membranaceus (Fisch.) Bge.	O95864
Huang Qi	5	EIC	5280450	Astragalus mongholicus Bunge or Astragalus membranaceus (Fisch.) Bge.	Q9BY76
Huang Qi	5	EIC	5280450	Astragalus mongholicus Bunge or Astragalus membranaceus (Fisch.) Bge.	O60488
Huang Qi	5	EIC	5280450	Astragalus mongholicus Bunge or Astragalus membranaceus (Fisch.) Bge.	P31431
Huang Qi	5	EIC	5280450	Astragalus mongholicus Bunge or Astragalus membranaceus (Fisch.) Bge.	O15296
Huang Qi	5	nicotinic acid	937	Astragalus mongholicus Bunge or Astragalus membranaceus (Fisch.) Bge.	P61278
Huang Qi	5	nicotinic acid	937	Astragalus mongholicus Bunge or Astragalus membranaceus (Fisch.) Bge.	Q9H2A7
Huang Qi	5	nicotinic acid	937	Astragalus mongholicus Bunge or Astragalus membranaceus (Fisch.) Bge.	Q9Y5Y4
Huang Qi	5	nicotinic acid	937	Astragalus mongholicus Bunge or Astragalus membranaceus (Fisch.) Bge.	P00491
Huang Qi	5	nicotinic acid	937	Astragalus mongholicus Bunge or Astragalus membranaceus (Fisch.) Bge.	Q8TDS4
Huang Qi	5	nicotinic acid	937	Astragalus mongholicus Bunge or Astragalus membranaceus (Fisch.) Bge.	Q6XQN6
Huang Qi	5	nicotinic acid	937	Astragalus mongholicus Bunge or Astragalus membranaceus (Fisch.) Bge.	P49019
Huang Qi	5	XLS	644160	Astragalus mongholicus Bunge or Astragalus membranaceus (Fisch.) Bge.	P16278
Huang Qi	5	Caffeate	1549111	Astragalus mongholicus Bunge or Astragalus membranaceus (Fisch.) Bge.	P14679
Huang Qi	5	Mairin	64971	Astragalus mongholicus Bunge or Astragalus membranaceus (Fisch.) Bge.	P20700
Huang Qi	5	Mairin	64971	Astragalus mongholicus Bunge or Astragalus membranaceus (Fisch.) Bge.	P29474
Huang Qi	5	Mairin	64971	Astragalus mongholicus Bunge or Astragalus membranaceus (Fisch.) Bge.	P99999
Huang Qi	5	Mairin	64971	Astragalus mongholicus Bunge or Astragalus membranaceus (Fisch.) Bge.	P08047
Huang Qi	5	Mairin	64971	Astragalus mongholicus Bunge or Astragalus membranaceus (Fisch.) Bge.	P16233
Huang Qi	5	astragalosideⅣ	122690	Astragalus mongholicus Bunge or Astragalus membranaceus (Fisch.) Bge.	P05121
Huang Qi	5	astragalosideⅣ	122690	Astragalus mongholicus Bunge or Astragalus membranaceus (Fisch.) Bge.	P11712
Huang Qi	5	astragalosideⅣ	122690	Astragalus mongholicus Bunge or Astragalus membranaceus (Fisch.) Bge.	P04637
Huang Qi	5	astragalosideⅣ	122690	Astragalus mongholicus Bunge or Astragalus membranaceus (Fisch.) Bge.	P12821
Huang Qi	5	astragalosideⅣ	122690	Astragalus mongholicus Bunge or Astragalus membranaceus (Fisch.) Bge.	O00206
Huang Qi	5	astragalosideⅣ	122690	Astragalus mongholicus Bunge or Astragalus membranaceus (Fisch.) Bge.	F6X3S4
Huang Qi	5	isoferulic acid	736186	Astragalus mongholicus Bunge or Astragalus membranaceus (Fisch.) Bge.	P14410
Huang Qi	5	quercetin	5280343	Astragalus mongholicus Bunge or Astragalus membranaceus (Fisch.) Bge.	P06576
Huang Qi	5	quercetin	5280343	Astragalus mongholicus Bunge or Astragalus membranaceus (Fisch.) Bge.	O94768
Huang Qi	5	quercetin	5280343	Astragalus mongholicus Bunge or Astragalus membranaceus (Fisch.) Bge.	P11168
Huang Qi	5	quercetin	5280343	Astragalus mongholicus Bunge or Astragalus membranaceus (Fisch.) Bge.	Q6NVY1
Huang Qi	5	quercetin	5280343	Astragalus mongholicus Bunge or Astragalus membranaceus (Fisch.) Bge.	Q07820
Huang Qi	5	quercetin	5280343	Astragalus mongholicus Bunge or Astragalus membranaceus (Fisch.) Bge.	P10632
Huang Qi	5	quercetin	5280343	Astragalus mongholicus Bunge or Astragalus membranaceus (Fisch.) Bge.	P11309
Huang Qi	5	quercetin	5280343	Astragalus mongholicus Bunge or Astragalus membranaceus (Fisch.) Bge.	J3KPD6
Huang Qi	5	quercetin	5280343	Astragalus mongholicus Bunge or Astragalus membranaceus (Fisch.) Bge.	P04798
Huang Qi	5	RAM	439710	Astragalus mongholicus Bunge or Astragalus membranaceus (Fisch.) Bge.	O95490
Huang Qi	5	RAM	439710	Astragalus mongholicus Bunge or Astragalus membranaceus (Fisch.) Bge.	O94910
Huang Qi	5	RAM	439710	Astragalus mongholicus Bunge or Astragalus membranaceus (Fisch.) Bge.	Q9HAR2
Huang Qi	5	daidzein	5281708	Astragalus mongholicus Bunge or Astragalus membranaceus (Fisch.) Bge.	P04114
Huang Qi	5	daidzein	5281708	Astragalus mongholicus Bunge or Astragalus membranaceus (Fisch.) Bge.	P02647
Huang Qi	5	daidzein	5281708	Astragalus mongholicus Bunge or Astragalus membranaceus (Fisch.) Bge.	P37231
Huang Qi	5	daidzein	5281708	Astragalus mongholicus Bunge or Astragalus membranaceus (Fisch.) Bge.	P29474
Huang Qi	5	daidzein	5281708	Astragalus mongholicus Bunge or Astragalus membranaceus (Fisch.) Bge.	Q92731
Huang Qi	5	daidzein	5281708	Astragalus mongholicus Bunge or Astragalus membranaceus (Fisch.) Bge.	P23560
Huang Qi	5	coumarin	323	Astragalus mongholicus Bunge or Astragalus membranaceus (Fisch.) Bge.	P11509
Huang Qi	5	coumarin	323	Astragalus mongholicus Bunge or Astragalus membranaceus (Fisch.) Bge.	P25929
Huang Qi	5	coumarin	323	Astragalus mongholicus Bunge or Astragalus membranaceus (Fisch.) Bge.	P61073
Huang Qi	5	coumarin	323	Astragalus mongholicus Bunge or Astragalus membranaceus (Fisch.) Bge.	P59543
Huang Qi	5	coumarin	323	Astragalus mongholicus Bunge or Astragalus membranaceus (Fisch.) Bge.	Q9NYV8
Huang Qi	5	coumarin	323	Astragalus mongholicus Bunge or Astragalus membranaceus (Fisch.) Bge.	P59541
Huang Qi	5	coumarin	323	Astragalus mongholicus Bunge or Astragalus membranaceus (Fisch.) Bge.	P59533
Huang Qi	5	coumarin	323	Astragalus mongholicus Bunge or Astragalus membranaceus (Fisch.) Bge.	O95136
Huang Qi	5	coumarin	323	Astragalus mongholicus Bunge or Astragalus membranaceus (Fisch.) Bge.	P0CJ75
Huang Qi	5	coumarin	323	Astragalus mongholicus Bunge or Astragalus membranaceus (Fisch.) Bge.	P0DMP1
Huang Qi	5	Calycosin	5280448	Astragalus mongholicus Bunge or Astragalus membranaceus (Fisch.) Bge.	P30043
Huang Qi	5	Calycosin	5280448	Astragalus mongholicus Bunge or Astragalus membranaceus (Fisch.) Bge.	P09429
